# Supplementary material for: Comparative Whole-Genome Analysis of Neisseria gonorrhoeae Isolates Revealed Changes in the Gonococcal Genetic Island and Specific Genes as a Link to Antimicrobial Resistance
Source: Front Cell Infect Microbiol. 2022 Feb 18;12:831336. doi: 10.3389/fcimb.2022.831336 (PMC8895040; doi:10.3389/fcimb.2022.831336)
Supplement: Supplementary file 2 [file Table_2.xlsx]

## Sheet: List 1
Table S2. List of genes specific to the genotype of one ST but beeing minor components for another ST, obtained by pairwise comparison of ST 1407, 225, 2400, 2992, 4186, and 807, and functions of encoded proteins. Genes were annotated using Prokka, PubMLST/Neisseria, ProtBLAST/PSI-BLAST, HHPpred
Presence of gene in genotypes of ST						Prokka	Roary calculation		PubMLST\Neisseria: ST 1407			PubMLST\Neisseria: ST 225			PubMLST\Neisseria: ST 2400			PubMLST\Neisseria: ST 2992			PubMLST\Neisseria: ST 4186			PubMLST\Neisseria: ST 807			ProtBLAST/PSI-BLAST_1						ProtBLAST/PSI-BLAST_2						HHPRED_1								HHPRED_2
ST 1407	ST 225	ST 2400	ST 2992	ST 4186	ST 807	Annotation	Min nucleotide length	Max nucleotide length	Match	Locus	Allele	Match	Locus	Allele	Match	Locus	Allele	Match	Locus	Allele	Match	Locus	Allele	Match	Locus	Allele	Accession ID	Title	E-value	Bitscore	Nucleotide length	Aligned positions	Accession ID	Title	E-value	Bitscore	Nucleotide length	Aligned positions	Hit	Annotation	Probability	E-value	Score	SS	Aligned cols	Target length	Hit	Annotation	Probability
25	5	25	25	25	25	hypothetical protein	239	413	exact	NEIS2611	1	exact	NEIS2611	1	exact	NEIS2611	1	exact	NEIS2611	1	exact	NEIS2611	1	exact	NEIS2611	1	WP_192214014	hypothetical protein [Neisseria gonorrhoeae]QOG40220.1 hypothetical protein IBX77_02	2.11e-95	279.256	137	137	WP_107842575	hypothetical protein [Neisseria sicca]	2.07e-75	228.794	137	137	4JG9_B	Lipoprotein	91	5.9	28.01	10.6	105	174	3N6Y_B	Immunoglobulin-like protein	77.35
25	5	25	25	25	25	hypothetical protein	245	437	exact	NEIS2612	1	exact	NEIS2612	1	exact	NEIS2612	1	exact	NEIS2612	1	exact	NEIS2612	1	exact	NEIS2612	1	WP_003757627	hypothetical protein [Neisseria sicca]EET44715.1 hypothetical protein NEISICOT_01378	2e-95	280.026	145	145	WP_047760507	hypothetical protein [Neisseria arctica]KLT73276.1 hypothetical protein PL75_03375	1.48e-53	174.096	147	148	5JA9_C	Toxin HigB-2; toxin-antitoxin system, toxin {Vibrio cholerae serotype O1	97.34	0.0047	43.73	9.1	100	110	5MJE_A	Cytotoxic translational repressor of toxin-antitoxin stability system; toxin-antitoxin system {Vibrio cholerae}	97.34
25	5	25	25	25	25	LexA family transcriptional regulator	206	662	partial	NEIS2613	39	partial	NEIS2613	39	partial	NEIS2613	39	partial	NEIS2613	39	partial	NEIS2613	39	partial	NEIS2613	39	CNT07615	lambda repressor protein cI%2C phage associated protein [Neisseria gonorrhoeae]	1.04e-161	456.833	300	220	WP_192276420	XRE family transcriptional regulator [Neisseria gonorrhoeae]QOG44035.1 LexA family	8.18e-161	452.21	238	220	3BDN_B	Lambda repressor {Enterobacter}	99.83	7.5e-19	128.81	16.4	198	236	2FJR_A	Repressor protein CI; Transcription regulator; {Enterobacter}	99.79
25	5	25	25	25	25	helix-turn-helix transcriptional regulator	500	500	exact	NEIS3220	1	exact	NEIS3220	1	exact	NEIS3220	1	exact	NEIS3220	1	exact	NEIS3220	1	exact	NEIS3220	1	AKP12579	helix-turn-helix protein [Neisseria gonorrhoeae]EEZ47461.2 phage protein [Neisseria gonorrhoeae]	1.89e-120	344.739	166	166	WP_047760508	helix-turn-helix transcriptional regulator [Neisseria arctica]	4.67e-57	184.496	163	166	3KXA_C	Putative uncharacterized protein; NGO0477, Neisseria gonorrhoeae	98.94	4.3e-07	61.56	16.1	128	141	3U3W_A	Transcriptional activator PlcR protein	98.25
25	5	25	25	25	25	helix-turn-helix domain-containing protein	230	230	partial	NEIS2823	8	partial	NEIS2823	8	partial	NEIS2823	8	partial	NEIS2823	8	partial	NEIS2823	8	partial	NEIS2823	8	TJW28011	helix-turn-helix domain-containing protein [Neisseria gonorrhoeae]	1.18e-48	156.377	78	76	WP_063238708	helix-turn-helix domain-containing protein [Cupriavidus oxalaticus]QRQ86279.1	5.71e-21	87.0409	102	72	1X57_A	Endothelial differentiation-related factor 1	97.88	0.00026	28.25	6.6	57	91	6H49_A	Orf20; SaP {Staphylococcus aureus}	97.75
4	23	25	25	25	25	replication initiation factor domain-containing protein	110	1349	exact	NEIS0950 (the same as NEIS1661)	57 (46)	partial	NEIS0950	861	exact	NEIS0950 (the same as NEIS1661)	57 (46)	exact	NEIS0950 (the same as NEIS1661)	57 (46)	exact	NEIS0950 (the same as NEIS1661)	57 (46)	exact)	NEIS0950 (the same as NEIS1661)	57 (46)	WP_186790670	replication initiation factor domain-containing protein [Neisseria gonorrhoeae]	0	716.457	420	346	WP_126424594	replication initiation factor domain-containing protein, partial [Neisseria gonorrhoeae]	0	536.954	257	257	4CIJ_A	ISOMERASE, TYPE I TOPOISOMERASE	99.96	4.2e-28	228.74	17.7	207	271	4CWC_A	REPLICATION INITIATION PROTEIN, ISOMERASE	99.47
1	25	25	25	25	25	EamA family transporter	875	875	partial	NEIS1708	578	partial	NEIS1708	578	partial	NEIS1708	578	partial	NEIS1708	578	partial	NEIS1708	578	partial	NEIS1708	578	WP_086440283	EamA family transporter [Neisseria meningitidis]OUC31555.1 hypothetical protein BC48	0	542.347	284	284	WP_107997115	EamA family transporter [Neisseria cinerea]	2.47e-160	456.062	291	291	5Y78_B	Putative hexose phosphate translocator	99.98	9.2e-28	197.14	36.6	279	329	6OH2_A	CMP-sialic acid transporter; drug/metabolite transporter	99.97
1	25	25	25	25	25	membrane protein	152	152	partial	NEIS1706	804	partial	NEIS1706	804	partial	NEIS1706	804	partial	NEIS1706	804	partial	NEIS1706	804	partial	NEIS1706	804	EEZ59847	integral membrane efflux protein [Neisseria gonorrhoeae SK-93-1035]	6.11e-25	96.2857	50	50	SCW10416	Integral membrane efflux protein (fragment) [Neisseria gonorrhoeae]	2.83e-17	76.6406	38	38	6KKL_A	Sugar efflux transporter; MFS antiporter, TRANSPORT PROTEIN {Escherichia coli}	82.69	11	28.95	6.3	77	423	cd17320	MFS_MdfA_MDR_like; Multidrug transporter MdfA and similar multidrug resistance (MDR) transporters	82.49
24	24	25	4	24	25	hypothetical protein	152	779	exact	NEIS2284 (ydd)	3	exact	NEIS2284 (ydd)	3	exact	NEIS2284 (ydd)	3	partial/exact	NEIS2284 (ydd)	69/3	partial	NEIS2284 (ydd)	60	exact	NEIS2284 (ydd)	3/24/51	ACF29733	Ydd [Neisseria gonorrhoeae NCCP11945]APW53222.1 hypothetical protein T556_04855 [Neisseria gonorrhoeae]	0	542.347	295	259	WP_049360108	hypothetical protein [Neisseria meningitidis]	1.34e-168	474.552	262	259	2IJR_A	Hypothetical protein Api92	99.95	1.1e-26	206.98	20.2	232	300	2Y3Y_A	PUTATIVE NICKEL-RESPONSIVE REGULATOR	53.5
24	24	25	5	24	24	DEAD/DEAH box helicase family protein	401	2483	exact	NEIS2292 (yea)	2	exact	NEIS2292 (yea)	2	exact	NEIS2292 (yea)	2	exact	NEIS2292 (yea)	2/8	exact	NEIS2292 (yea)	116	exact	NEIS2292 (yea)	59	WP_146711080	DEAD/DEAH box helicase family protein [Neisseria gonorrhoeae]TJW97202.1 helicase [Neisseria gonorrhoeae]	0	1718.36	827	827	OSI13046	helicase [Neisseria canis]	0	1283.09	777	760	5JXR_A	ATPase-like protein	100	1.5e-38	384.71	46.3	452	723	6GEN_M	Helicase, ATPase, Histone, {Saccharomyces cerevisiae]	100
24	24	25	4	24	25	hypothetical protein	332	695	exact	NEIS2315	2	exact	NEIS2315	2	exact	NEIS2315	2	exact	NEIS2315	2	exact	NEIS2315	14	exact	NEIS2315	5	SPY09540	protein TraD [Neisseria gonorrhoeae]	1.53e-166	471.085	339	232	ABA70611	TraD, partial [Neisseria gonorrhoeae]	6.26e-68	212.616	105	105	P22655	VEMP_CVPFS Envelope small membrane protein	42.77	120	22.38	4.4	29	81	6RLD_A	Small-conductance mechanosensitive channel; MEMBRANE PROTEIN	30.9
24	24	25	4	24	25	type IV conjugative transfer system coupling protein TraD	668	1649	partial	NEIS2250 (traD)	3	partial	NEIS2250 (traD)	96	partial	NEIS2250 (traD)	96	partial	NEIS2250 (traD)	96	partial	NEIS2250 (traD)	49	partial	NEIS2250 (traD)	63	WP_139627165	type IV conjugative transfer system coupling protein TraD [Neisseria meningitidis]	0	1122.46	680	549	KLS57510	conjugal transfer protein TraD [Neisseria gonorrhoeae NYC_2011_05_13]KLS59989.1 conjugal transfer protein	0	993.03	481	481	cd01127	Bacterial conjugation protein TrwB, ATP binding domain	100	1.3e-30	255.91	41.9	370	404	1E9R_E	CONJUGAL TRANSFER PROTEIN TRWB	100
24	24	25	4	24	25	TraI domain-containing protein	1154	2552	exact	NEIS2251 (traI)	2	exact	NEIS2251 (traI)	2	exact	NEIS2251 (traI)	2	exact	NEIS2251 (traI)	2	partial	NEIS2251 (traI)	2	exact	NEIS2251 (traI)	19	WP_070765330	TraI domain-containing protein [Neisseria sp. HMSC065C04]OFO68759.1 conjugal transfer protein	0	1581.23	855	856	WP_123804456	MULTISPECIES: TraI domain-containing protein [unclassified Neisseria]RPD86115.1	0	864.374	792	845	3KQ5_A	Hypothetical cytosolic protein	100	2.2e-44	407.62	36	341	393	2IPQ_X	Hypothetical protein, UNKNOWN FUNCTION	99.94
24	24	25	4	24	25	type-F conjugative transfer system secretin TraK	335	734	exact	NEIS2258 (traK)	2	exact	NEIS2258 (traK)	2	exact	NEIS2258 (traK)	2	exact	NEIS2258 (traK)	2	exact	NEIS2258 (traK)	1	exact	NEIS2258 (traK)	2	WP_047924217	type-F conjugative transfer system secretin TraK [Neisseria gonorrhoeae]KLS77168.1	7.06e-180	501.516	244	244	WP_049323363	MULTISPECIES: type-F conjugative transfer system secretin TraK [Neisseria]OFO68754.1	1.15e-164	462.996	244	244	3ZBJ_K	TRAO PROTEIN	98.41	2.1e-05	56.1	12.1	80	112	6OEG_N	Type IV secretion system apparatus protein CagX; {Helicobacter pylori}	97.07
24	24	25	4	24	25	hypothetical protein	167	656	exact	NEIS2265 (traW)	3	exact	NEIS2265 (traW)	3/25	exact	NEIS2265 (traW)	3	exact	NEIS2265 (traW)	1/3	exact	NEIS2265 (traW)	3	exact	NEIS2265 (traW)	1	WP_047921849	conjugal transfer protein TraW [Neisseria gonorrhoeae]KLS65573.1 traW [Neisseria gonorrhoeae]	2.16e-154	435.261	229	215	WP_070765323	conjugal transfer protein TraW [Neisseria sp. HMSC065C04]OFO68748.1 conjugal transfer	3.79e-141	401.364	218	218	5UM7_A	Thioredoxin signature protein	65.06	89	23.77	11.6	105	187	cd03010	TlpA_like_DsbE; TlpA-like family, DsbE (also known as CcmG and CycY) subfamily	61.93
24	24	25	4	24	25	hypothetical protein	209	581	exact	NEIS2287 (ydf)	2	exact	NEIS2287 (ydf)	2	exact	NEIS2287 (ydf)	2	exact	NEIS2287 (ydf)	2	exact	NEIS2287 (ydf)	1	exact	NEIS2287 (ydf)	1/37	WP_118794491	hypothetical protein [Neisseria meningitidis]RPD06174.1 hypothetical protein JY77_02	1.4e-128	367.851	195	190	WP_118997993	hypothetical protein [Neisseria polysaccharea]	2.31e-113	329.331	195	190	1JI8_A	dissimilatory siroheme-sulfite reductase	64.96	19	28.35	3.7	48	111	3D5L_B	Regulatory protein RecX, DNA repair	45.54
24	24	25	4	24	25	SAM-dependent methyltransferase	1109	1313	exact	NEIS2289 (ydhA)	2	exact	NEIS2289 (ydhA)	2	exact	NEIS2289 (ydhA)	2	exact	NEIS2289 (ydhA)	2	exact	NEIS2289 (ydhA)	55	exact	NEIS2289 (ydhA)	31	WP_047926968	ParA family protein [Neisseria gonorrhoeae]KLS34437.1 cobyrinic acid a,c-diamide synthase	0	602.823	296	296	WP_169335263	ParA family protein [Neisseria gonorrhoeae]TJX03445.1 ParA family protein [Neisseria gonorrhoeae]	0	536.184	267	295	5IF9_B	Cobyrinic Acid a,c-diamide synthase	99.95	1.5e-25	180.78	25.9	252	273	3EZ2_B	Plasmid partition protein A; DNA BINDING PROTEIN	99.94
24	25	4	24	25	25	hypothetical protein	320	1328	exact	NEIS2615	3/9	exact	NEIS2615	1/27	exact	NEIS2615	3	exact	NEIS2615	3/4/27	partial	NEIS2615	6	exact	NEIS2615	1	SUA19941	phage associated protein [Neisseria gonorrhoeae]	1.37e-109	327.02	187	208	SUA19940	replicative DNA helicase, phage associated protein [Neisseria gonorrhoeae]	2.04e-80	266.544	618	142	P03687	VG18_BPP22 DNA replication protein Salmonella phage	98.99	1.3e-07	87.05	19.8	89	271	2V79_B	DNA REPLICATION PROTEIN DNAD; DNA BINDING PROTEIN {BACILLUS SUBTILIS}	98.04
25	25	25	1	25	25	hypothetical protein	149	149	partial	NEIS0332	9	partial	NEIS0332	9	partial	NEIS0332	9	partial	NEIS0332	9	partial	NEIS0332	9	partial	NEIS0332	9	WP_025459139	type II toxin-antitoxin system RelE/ParE family toxin [Neisseria meningitidis]RJR828	1.18e-24	95.9005	122	49	WP_009425342	MULTISPECIES: type II toxin-antitoxin system RelE/ParE family toxin	3.11e-09	56.6102	122	49	5JA9_C	Toxin HigB-2; toxin-antitoxin system {Vibrio cholerae}	91.33	0.47	25.41	2.5	29	110	5MJE_A	Cytotoxic translational repressor of toxin-antitoxin stability system {Vibrio cholerae}	91.07
24	24	25	4	24	25	TraU family protein	989	1118	exact	NEIS2266 (traU)	2	exact	NEIS2266 (traU)	2	exact	NEIS2266 (traU)	2	exact	NEIS2266 (traU)	2	exact	NEIS2266 (traU)	15	exact	NEIS2266 (traU)	15	WP_050159585	TraU family protein [Neisseria gonorrhoeae]CNP22553.1 protein TraU [Neisseria gonorrhoeae]	0	782.711	372	372	WP_049323354	MULTISPECIES: TraU family protein [Neisseria]OHP52554.1 conjugal transfer protein	0	667.537	372	349	cd09622	CBM9_like_HisKa	35.86	59	31.06	2.9	27	265	1DBO_A	CHONDROITINASE B	32.41
24	24	25	4	24	25	conjugal transfer protein TraN	476	1583	exact	NEIS2269 (traN)	1	exact	NEIS2269 (traN)	1	exact	NEIS2269 (traN)	1/75	exact	NEIS2269 (traN)	1/3	exact	NEIS2269 (traN)	1	exact	NEIS2269 (traN)	23	WP_003693138	conjugal transfer protein TraN [Neisseria gonorrhoeae]KLR96632.1 conjugal transfer protein	0	1097.03	527	527	ACF29748	TraN [Neisseria gonorrhoeae NCCP11945]	0	865.529	417	417	O10286	CXOL2_NPVOP Conotoxin-like peptide	72.04	9.4	29.58	3.4	36	52	P03701	VLOM_LAMBD Outer membrane protein	25.32
24	24	25	4	24	25	conjugal transfer protein TraH	1379	1511	exact	NEIS2272 (traH)	4	exact	NEIS2272 (traH)	4	exact	NEIS2272 (traH)	4	exact	NEIS2272 (traH)	4/5	exact	NEIS2272 (traH)	57	exact	NEIS2272 (traH)	34	WP_003693144	conjugal transfer protein TraH [Neisseria gonorrhoeae]AKP10248.1 Conjugative relaxos	0	1040.8	503	503	WP_049323341	conjugal transfer protein TraH [Neisseria meningitidis]	0	954.125	503	503	5IJN_T	Nuclear pore glycoprotein p62	83.86	70	35.11	14.4	122	522	5GNA_B	Flagellar hook-associated protein 2	67.1
24	24	25	4	24	25	hypothetical protein	950	1073	partial	NEIS2280 (ydbA)	3	partial	NEIS2280 (ydbA)	3	partial	NEIS2280 (ydbA)	3	partial	NEIS2280 (ydbA)	3/5	partial	NEIS2280 (ydbA)	9	partial	NEIS2280 (ydbA)	3/12	CBA09966	hypothetical protein predicted by Glimmer/Critica [Neisseria meningitidis alpha275]	0	549.666	300	279	QNT60101	ydbA domain protein [Neisseria musculi]	1.77e-16	82.4185	96	84	B2BNE2	Non-structural protein	95.15	0.39	51.86	11.4	102	735	P03528	Outer capsid protein s	92.3
24	24	25	4	24	25	hypothetical protein	185	239	partial	NEIS2285 (ydeA)	9	partial	NEIS2285 (ydeA)	9	partial	NEIS2285 (ydeA)	9	partial	NEIS2285 (ydeA)	9	partial	NEIS2285 (ydeA)	9	partial	NEIS2285 (ydeA)	9	KLS99945	hypothetical protein M671_01400 [Neisseria gonorrhoeae CH811]	2.25e-49	158.303	83	79	EEZ59302	predicted protein [Neisseria gonorrhoeae SK-93-1035]KLR76576.1 hypothetical protein	5.02e-49	158.303	105	79	P10307	HOLIN_BPT3	64.37	28	22.17	3.8	57	67	6ADQ_P	Prokaryotic respiratory supercomplex associate factor	54.71
25	25	2	25	25	25	HAD hydrolase family protein	344	344	partial	NEIS1997	16		NEIS1997	16	partial	NEIS1997	16	partial	NEIS1997	16	partial	NEIS1997	16	partial	NEIS1997	16	WP_106278875	HAD hydrolase family protein [Neisseria gonorrhoeae]KAE9493899.1 haloacid dehalogenase	4.92e-77	230.72	114	114	WP_054457521	Cof-type HAD-IIB family hydrolase [Haemophilus influenzae]KPH69328.1 hypothetical protein	1.32e-59	192.2	272	100	3MPO_B	Predicted hydrolase of the HAD superfamily	99.8	3.2e-17	95.28	14.9	109	279	3DNP_A	Stress response protein yhaX; Stress response protein yhaX, Bacillus subtilis	99.66
25	25	25	1	25	25	multidrug efflux RND transporter permease subunit MtrD	3203	3203	exact	NEIS1633 (mtrD)	16/27/367/841/3363	partial	NEIS1633 (mtrD)	21/624	exact	NEIS1633 (mtrD)	18	exact	NEIS1633 (mtrD)	16	exact	NEIS1633 (mtrD)	1122	exact	NEIS1633 (mtrD)	628	WP_172764571	multidrug efflux RND transporter permease subunit MtrD [Neisseria gonorrhoeae]GFM066	0	2155.18	1069	1069	WP_203026755	efflux RND transporter permease subunit [Neisseria sp. HSUH001]	0	1810.81	1071	1066	4DX5_C	Acriflavine resistance protein, multidrug efflux protein	100	5.4e-65	652.33	134.4	1029	1057	6VKT_B	Efflux pump membrane transporter	100
25	25	25	1	25	25	DNA-binding transcriptional regulator	311	311	exact	NEIS0331	27/28	exact	NEIS0331	27/28	exact	NEIS0331	27	exact	NEIS0331	27	exact	NEIS0331	28	exact	NEIS0331	28	WP_003690485	DNA-binding transcriptional regulator [Neisseria gonorrhoeae]AKP15333.1 Helix-turn-helix regulator	2.02e-67	205.682	103	103	WP_070460005	MULTISPECIES: DNA-binding transcriptional regulator [Neisseria]MBF1350273.1 DNA-binding	5.04e-62	192.2	103	103	6HU8_A	Transcriptional regulator ComR; RNPP family TPR domain HTH domain bacterial signaling peptide binding, TRANSCRIPTION	98.21	4.9e-05	42.29	7.7	66	310	P03034	RPC1_LAMBD Repressor protein cI Escherichia phage lambda	98.22
24	24	25	4	24	25	hypothetical protein	419	419	exact	NEIS2252 (yaf)	1	exact	NEIS2252 (yaf)	1	exact	NEIS2252 (yaf)	1	exact	NEIS2252 (yaf)	1	exact	NEIS2252 (yaf)	3	exact	NEIS2252 (yaf)	1	WP_049360026	hypothetical protein [Neisseria meningitidis]	2.62e-86	256.529	139	139	KLR76543	hypothetical protein M717_08935 [Neisseria gonorrhoeae SK33414]	1.4e-75	228.409	112	112	3VDP_B	Recombination protein recR; Zinc Finger (DNA repair, DNA binding)	67.46	120	26.16	11.7	125	212	5Z2V_A	Recombination protein RecR; RecR DNA binding homologous recombination, DNA BINDING PROTEIN	64.53
24	24	25	4	24	25	lytic transglycosylase domain-containing protein	461	461	exact	NEIS2253 (ltgx)	2	exact	NEIS2253 (ltgx)	2	exact	NEIS2253 (ltgx)	2	exact	NEIS2253 (ltgx)	2	exact	NEIS2253 (ltgx)	2	exact	NEIS2253 (ltgx)	1	WP_002235806	lytic transglycosylase domain-containing protein [Neisseria meningitidis]ARB69828.1	1.86e-108	313.538	153	153	SUA21647	protein LtgX [Neisseria gonorrhoeae]	1.02e-107	313.153	193	149	5OHU_A	Soluble lytic murein transglycosylase; Lytic transglycosylase	99.27	3.6e-10	78.69	12.1	130	642	4CFP_A	MEMBRANE-BOUND LYTIC MUREIN TRANSGLYCOSYLASE C; LYASE {ESCHERICHIA COLI}	99.14
24	24	25	4	24	25	OmpA family protein	521	521	exact	NEIS2254 (yag)	1	exact	NEIS2254 (yag)	1	exact	NEIS2254 (yag)	1	exact	NEIS2254 (yag)	1	exact	NEIS2254 (yag)	1	exact	NEIS2254 (yag)	1	WP_033910501	OmpA family protein [Neisseria gonorrhoeae]KEC88218.1 hypothetical protein DT75_0109	9.01e-126	358.992	173	173	RKV68428	cell envelope biogenesis protein OmpA, partial [Neisseria sp.]	9.32e-91	268.855	130	130	6X65_Q	Outer membrane protein, OmpA family protein	99	3e-08	70.25	12.3	137	249	6X65_IK	Inner membrane lipoprotein YiaD (Secretion, PROTEIN TRANSPORT}	99.31
24	24	25	4	24	25	hypothetical protein	296	296	exact	NEIS2255 (traA)	2	exact	NEIS2255 (traA)	2	exact	NEIS2255 (traA)	2	exact	NEIS2255 (traA)	2	exact	NEIS2255 (traA)	2	exact	NEIS2255 (traA)	2	WP_127224828	conjugal transfer protein TraA [Neisseria meningitidis]	1.69e-59	185.267	98	98	ACF29762	TraA [Neisseria gonorrhoeae NCCP11945]KLR92312.1 hypothetical protein M678_02680	7.72e-43	142.51	74	74	P03621	Capsid protein G8P	96.33	0.06	34.53	6.9	68	82	P69541	Capsid protein G8P	83.13
24	24	25	4	24	25	type IV conjugative transfer system protein TraL	281	281	exact	NEIS2256 (traL)	1	exact	NEIS2256 (traL)	1	exact	NEIS2256 (traL)	1	exact	NEIS2256 (traL)	1	exact	NEIS2256 (traL)	1	exact	NEIS2256 (traL)	1	WP_096295128	type IV conjugative transfer system protein TraL [Neisseria sp. 10022]ATD64907.1 typ	6.81e-46	150.599	90	88	WP_087745270	MULTISPECIES: type IV conjugative transfer system protein TraL	2.06e-15	73.559	96	89	6R0W_N	V-type ATP synthase subunit	90.21	2.7	33.56	6.7	70	652	Q66676	Uncharacterized gene E9 protein	81.62
24	24	25	4	24	25	conjugal transfer protein TraE	650	650	exact	NEIS2257 (traE)	1	exact	NEIS2257 (traE)	1	exact	NEIS2257 (traE)	1	exact	NEIS2257 (traE)	1	exact	NEIS2257 (traE)	1	exact	NEIS2257 (traE)	1	APW53248	conjugal transfer protein TraE [Neisseria gonorrhoeae NG-k51.05]EFE04244.1 type IV conjugal transfer protein	3.24e-155	437.187	221	216	WP_172763914	conjugal transfer protein TraE, partial [Neisseria gonorrhoeae]	4.62e-107	312.768	154	154	5CNL_A	IcmL-like; type IV secretion system, protein transport	97.46	0.049	43.73	17	125	155	3WZ4_D	DotI; type IVB secretion	97.24
24	24	25	4	24	25	conjugal transfer protein TraB	1313	1313	exact	NEIS2259 (traB)	2	exact	NEIS2259 (traB)	2	exact	NEIS2259 (traB)	2	exact	NEIS2259 (traB)	2	exact	NEIS2259 (traB)	7	exact	NEIS2259 (traB)	7	WP_049323362	conjugal transfer protein TraB [Neisseria meningitidis]	0	845.114	437	438	WP_096295131	conjugal transfer protein TraB [Neisseria sp. 10022]ATD64910.1 conjugal transfer protein	0	606.675	445	445	cd16430	TraB, a homolog of VirB10 which forms part of core complex in Type IV secretion system	100	1.9e-30	243.51	28.1	202	198	cd16431	IcmE; DotG/IcmE is a homolog of VirB10 which forms part of core complex in Type IV secretion system	99.94
24	24	25	4	24	25	DsbC family protein	719	719	exact	NEIS2260 (dsbC)	1/2	exact	NEIS2260 (dsbC)	1	exact	NEIS2260 (dsbC)	1	exact	NEIS2260 (dsbC)	1	exact	NEIS2260 (dsbC)	1	exact	NEIS2260 (dsbC)	1	WP_002255573	DsbC family protein [Neisseria meningitidis]EOC15881.1 thioredoxin family protein [Neisseria meningitidis]	7.43e-174	485.723	239	239	WP_200596528	thioredoxin fold domain-containing protein [Noviherbaspirillum sp. DKR-6]MBK4737876.	7.18e-73	230.335	240	208	4NPB_B	Protein disulfide isomerase II	99.97	8.4e-29	185.46	25	209	220	4ML1_B	DsbP; DsbC, DsbG, folding and assembly, bacterial conjugation, horizontal gene transfer, domain swapping	99.95
24	24	25	4	24	25	type IV secretion system protein TraC	2576	2576	exact	NEIS2262 (traC)	2/3	exact	NEIS2262 (traC)	1	exact	NEIS2262 (traC)	1	exact	NEIS2262 (traC)	1/5	exact	NEIS2262 (traC)	1	exact	NEIS2262 (traC)	1	WP_196976754	type IV secretion system protein TraC [Neisseria meningitidis]MBG9082062.1 type IV secretion system	0	1734.15	857	858	SUA21626	protein TraC [Neisseria gonorrhoeae]	0	723.005	351	347	4AG6_C	TYPE IV SECRETORY PATHWAY VIRB4 COMPONENTS-LIKE PROTEIN; HYDROLASE, TYPE IV SECRETION, CONJUGATION	100	1.7e-31	295.06	43.6	351	392	1E9R_E	CONJUGAL TRANSFER PROTEIN TRWB	99.89
24	24	25	4	24	25	hypothetical protein	548	548	exact	NEIS2263 (ybe)	1	exact	NEIS2263 (ybe)	1	exact	NEIS2263 (ybe)	1	exact	NEIS2263 (ybe)	1/3	exact	NEIS2263 (ybe)	3	exact	NEIS2263 (ybe)	3	WP_033910503	hypothetical protein [Neisseria gonorrhoeae]KEC88227.1 hypothetical protein DT75_011	1.17e-130	372.089	182	182	WP_049323357	hypothetical protein [Neisseria meningitidis]	9.88e-109	316.62	182	182	4KQT_A	Putative outer membrane chaperone (OmpH-like); PF03938 family	98.58	6.1e-07	73.14	8.9	57	195	1U2M_C	Histone-like protein HLP-1	97.55
24	24	25	4	24	25	S26 family signal peptidase	545	545	exact	NEIS2264 (trbI)	2	exact	NEIS2264 (trbI)	2	exact	NEIS2264 (trbI)	2	exact	NEIS2264 (trbI)	1/2	exact	NEIS2264 (trbI)	2	exact	NEIS2264 (trbI)	2	WP_082299844	S26 family signal peptidase [Neisseria gonorrhoeae]KRH88780.1 conjugal transfer protein	1.02e-132	377.096	181	181	TND93347	conjugal transfer protein TrbI, partial [Neisseria gonorrhoeae]	8.35e-63	197.208	93	93	1B12_C	SIGNAL PEPTIDASE I; SERINE PROTEINASE, SERINE-DEPENDANT HYDROLASE	99.91	8.7e-24	157.89	10.4	132	248	4WVI_A	Maltose-binding periplasmic protein,Signal peptidase IB; SpsB Type-I signal peptidase	99.91
24	24	25	4	24	25	type-F conjugative transfer system pilin assembly protein TrbC	752	752	exact	NEIS2267 (trbC)	2	exact	NEIS2267 (trbC)	2	exact	NEIS2267 (trbC)	2	exact	NEIS2267 (trbC)	2	exact	NEIS2267 (trbC)	11	exact	NEIS2267 (trbC)	26	SUA21609	protein TrbC [Neisseria gonorrhoeae]	4.43e-146	416.387	241	235	WP_051940380	type-F conjugative transfer system pilin assembly protein TrbC [Stenoxybacter acetivorans]	2.85e-66	214.157	249	227	1T4Y_A	Adaptive-response sensory-kinase sasA; Alpha/Beta protein, TRANSFERASE	92.84	0.64	37.16	6	68	105	4NV4_A	Signal peptidase I	99.87
24	24	25	4	24	25	hypothetical protein	1244	1244	exact	NEIS2268 (ybi)	1	exact	NEIS2268 (ybi)	1	exact	NEIS2268 (ybi)	1	exact	NEIS2268 (ybi)	1/5	exact	NEIS2268 (ybi)	16	exact	NEIS2268 (ybi)	22	WP_101050794	hypothetical protein [Neisseria meningitidis]MBG9108847.1 hypothetical protein Neisseria meningitidis	0	790.801	400	414	WP_051940382	hypothetical protein [Stenoxybacter acetivorans]	2.37e-98	308.916	440	387	O64229	VG38_BPMD2 Gene 38 protein Mycobacterium phage D29	30.1	94	22.9	2.4	16	50	O10360	Uncharacterized 7.6 kDa protein OS=Orgyia pseudotsugata multicapsid polyhedrosis virus	20.53
24	24	25	4	24	25	hypothetical protein	425	425	exact	NEIS2270 (ycb)	2	exact	NEIS2270 (ycb)	2	exact	NEIS2270 (ycb)	2	exact	NEIS2270 (ycb)	1/2	exact	NEIS2270 (ycb)	1	exact	NEIS2270 (ycb)	2	WP_003702707	hypothetical protein [Neisseria gonorrhoeae]EEZ59318.1 predicted protein [Neisseria gonorrhoeae]	1.65e-99	290.041	141	141	SUA21596	protein TraF [Neisseria gonorrhoeae]	3.38e-75	230.72	202	140	6HCG_W	Pullulanase; Type II secretion system, secretin, outer membrane channel, PROTEIN TRANSPORT	52.06	55	26.54	4.4	43	143	3UTK_B	Lipoprotein outS	43.32
24	24	25	4	24	25	thioredoxin family protein	767	776	partial	NEIS2271 (traF)	2	exact	NEIS2271 (traF)	2	partial	NEIS2271 (traF)	2	partial	NEIS2271 (traF)	2/4	partial	NEIS2271 (traF)	2	partial	NEIS2271 (traF)	2	WP_003693142	thioredoxin family protein [Neisseria gonorrhoeae]KLR96630.1 conjugal transfer protein	0	541.962	263	258	WP_123804469	MULTISPECIES: conjugal transfer protein TraF [unclassified Neisseria]RPD86131.1	3.96e-142	407.527	264	261	3IV4_A	Putative oxidoreductase; APC23140, meticillin-resistant Staphylococcus aureus, oxidoreductase	99.38	1.9e-11	89.55	12	90	112	3EMX_A	Thioredoxin	99.35
24	24	25	4	24	25	hypothetical protein	614	614	exact	NEIS2279 (yda)	2	partial	NEIS2279 (yda)	2	exact	NEIS2279 (yda)	2	exact	NEIS2279 (yda)	1/2	exact	NEIS2279 (yda)	39	exact	NEIS2279 (yda)	10/22	KLS57236	hypothetical protein M743_06945, partial [Neisseria gonorrhoeae NYC_2011_05_13]KLS58	9.79e-113	326.635	154	154	SUA39498	Uncharacterised protein [Neisseria meningitidis]	2.1e-76	233.417	124	116	6NNB_A	Prochlorococcus/Synechococcus Hyper Conserved Protein	93.79	0.3	35.63	4.9	45	59	3DSO_A	Putative uncharacterized protein copK; copper (I) bound, copper resistance, METAL BINDING PROTEIN	69.26
24	24	25	4	24	25	type II toxin-antitoxin system YhaV family toxin	434	434	partial	NEIS2281 (ydbB)	2	exact	NEIS2281 (ydbB)	2	partial	NEIS2281 (ydbB)	2	partial	NEIS2281 (ydbB)	2/3	partial	NEIS2281 (ydbB)	17	partial	NEIS2281 (ydbB)	1/3	SUA21568	Toxin YhaV [Neisseria gonorrhoeae]	1.92e-86	256.914	139	126	WP_187001156	type II toxin-antitoxin system YhaV family toxin [Neisseria musculi]QNT60261.1 toxin	4.61e-68	210.69	148	141	2KHE_A	Toxin-like protein	99.19	6.7e-10	71.21	9.9	78	89	5MJE_A	Cytotoxic translational repressor of toxin-antitoxin stability system; toxin-antitoxin system	99.05
24	24	25	4	24	25	type II toxin-antitoxin system PrlF family antitoxin	311	311	exact	NEIS2282 (ydcA)	1	partial	NEIS2282 (ydcA)	1	exact	NEIS2282 (ydcA)	1	exact	NEIS2282 (ydcA)	1	exact	NEIS2282 (ydcA)	1	exact	NEIS2282 (ydcA)	1	WP_101107787	type II toxin-antitoxin system PrlF family antitoxin [Neisseria meningitidis]	3.34e-67	205.297	103	103	WP_107854436	type II toxin-antitoxin system PrlF family antitoxin [Neisseria elongata]	7.2e-59	184.111	104	100	1YSF_A	Transition state regulatory protein abrB	99.02	3.6e-09	57.33	6.6	50	59	2FY9_B	Putative transition state regulator abh	98.95
24	24	25	4	24	25	hypothetical protein	464	464	exact	NEIS2283 (ydcB)	2	exact	NEIS2283 (ydcB)	2	exact	NEIS2283 (ydcB)	2	exact	NEIS2283 (ydcB)	2	exact	NEIS2283 (ydcB)	13	exact	NEIS2283 (ydcB)	9	WP_107697271	hypothetical protein [Neisseria subflava]	1.68e-93	275.789	159	154	SUA21566	Uncharacterised protein [Neisseria gonorrhoeae]	8.09e-80	240.736	138	118	4RZK_A	Small heat shock protein hsp20 family; Chaperone	30.35	230	18.38	4.1	75	90	Q00305	Uncharacterized 12.9 kDa protein in Gp30-rIII intergenic region	29.58
24	24	25	4	24	25	hypothetical protein	92	92	partial	NEIS2285 (ydeA)	8	exact	NEIS2285 (ydeA)	8	partial	NEIS2285 (ydeA)	8	partial	NEIS2285 (ydeA)	8	partial	NEIS2285 (ydeA)	8	partial	NEIS2285 (ydeA)	8	AGU85038	hypothetical protein NGFG_02317 [Neisseria gonorrhoeae MS11]AKP10258.1 hypothetical protein	5.43e-12	60.4622	30	30	KRH89624	hypothetical protein AN239_04495 [Neisseria gonorrhoeae]	5.55e-11	58.5362	62	30	P16745	UL09_HCMVA Uncharacterized protein UL9 OS=Human cytomegalovirus (strain AD169)	77.71	4.2	24.76	2.1	24	228	F5H9T4	UL09_HCMVM Membrane glycoprotein UL9 OS=Human cytomegalovirus	74.77
24	24	25	4	24	25	hypothetical protein	515	515	exact	NEIS2286 (ydeB)	1	partial	NEIS2286 (ydeB)	1	exact	NEIS2286 (ydeB)	1	exact	NEIS2286 (ydeB)	1	exact	NEIS2286 (ydeB)	1	exact	NEIS2286 (ydeB)	1	EEZ50153	predicted protein [Neisseria gonorrhoeae PID18]EEZ52480.1 predicted protein [Neisseria gonorrhoeae]	1.57e-124	356.295	190	171	WP_118997992	hypothetical protein [Neisseria polysaccharea]	1.59e-110	320.087	171	171	5ZWM_E	Spliceosomal protein DIB1	84.16	14	26.95	7.2	72	143	1Q5Y_C	Nickel responsive regulator	68.1
24	24	25	4	24	25	hypothetical protein	341	341	exact	NEIS2288 (ydg)	1	exact	NEIS2288 (ydg)	1	exact	NEIS2288 (ydg)	1	exact	NEIS2288 (ydg)	1	exact	NEIS2288 (ydg)	1	exact	NEIS2288 (ydg)	14	RPD06274	hypothetical protein JY77_02500 [Neisseria meningitidis]	2.97e-63	195.667	105	104	SUA21554	Uncharacterised protein [Neisseria gonorrhoeae]	1.2e-43	146.362	113	80	2R41_C	Uncharacterized protein	87.48	0.94	31.2	2.4	21	110	cd00922	Cyt_c_Oxidase_IV; Cytochrome c oxidase subunit IV.	40.84
25	0	25	25	25	25	putative protein	953	1088	partial	NEIS1265	82	exact	NEIS1265	82	partial	NEIS1265	82	partial	NEIS1265	82	partial	NEIS1265	82	partial	NEIS1265	82	WP_107960274	sel1 repeat family protein [Neisseria cinerea]	2.72e-170	489.189	467	307	SUA23963	sel1 repeat protein [Neisseria gonorrhoeae]	1.56e-152	437.187	281	220	6EOU_A	UDP-N-acetylglucosamine--peptide N-acetylglucosaminyltransferase 110 kDa subunit	99.96	1.1e-25	173.8	27.4	289	388	6ONW_B	Sel1 repeat protein	99.95
24	24	25	4	24	24	hypothetical protein	1490	1520	exact	NEIS2309 (parB)	2	partial	NEIS2309 (parB)	2	exact	NEIS2309 (parB)	2	exact	NEIS2309 (parB)	2	exact	NEIS2309 (parB)	3	exact	NEIS2309 (parB)	16	WP_118998010	ParB N-terminal domain-containing protein [Neisseria polysaccharea]	0	1011.91	505	505	TJW78760	chromosome partitioning protein ParB, partial [Neisseria gonorrhoeae]	0	628.632	305	305	4UMK_B	PROBABLE CHROMOSOME-PARTITIONING PROTEIN PARB	99.69	3.6e-15	146.59	20	175	240	7BM8_B	Chromosome-partitioning protein ParB	99.67
25	25	25	25	25	0	ComF family protein	497	608	partial	NEIS0263	54/642/699	exact	NEIS0263	642/699	partial	NEIS0263	642/699	partial	NEIS0263	642/699	partial	NEIS0263	240/477	-	-	-	WP_192878300	ComF family protein [Neisseria meningitidis]	2.3e-127	364.385	202	179	SQF84019	competence protein [Neisseria cinerea]	2.65e-113	327.791	179	179	5ZGO_A	Adenine phosphoribosyltransferase; Phosphoribosyltransferase	99.56	4.7e-14	96.81	9.2	146	178	5VOG_A	Putative phosphoribosyltransferase	99.43
25	25	1	25	25	25	Xanthine permease XanQ	320	332	partial	NEIS0908	78/346/351	partial	NEIS0908	78	-	-	-	partial	NEIS0908	78/351	partial	NEIS0908	351	partial	NEIS0908	351	KAE9495631	permease family protein [Neisseria gonorrhoeae]KAE9496900.1 permease family protein	3.01e-73	221.09	110	110	AHW75544	xanthine permease [Neisseria meningitidis]	8.07e-50	172.555	483	98	5I6C_A	Uric acid-xanthine permease; membrane protein eukaryotic uric acid/xanthine H+ symporter	97.88	0.00039	54.54	10.3	90	574	5XLS_A	Uracil permease	97.05
24	24	25	4	23	25	TraV family lipoprotein	338	581	exact	NEIS2261 (traV)	1	partial	NEIS2261 (traV)	1	exact	NEIS2261 (traV)	1	exact	NEIS2261 (traV)	1	exact	NEIS2261 (traV)	1	exact	NEIS2261 (traV)	1	SUA21630	protein TraV [Neisseria gonorrhoeae]	1.88e-76	232.646	112	112	RPD86123	type IV conjugative transfer system protein TraV [Neisseria sp. 10009]RPD86856.1 type IV conjugative transfer system protein	4.89e-70	219.55	199	188	3ZBI_a	TRAN PROTEIN; CELL ADHESION, BACTERIAL SECRETION	93.95	0.067	35.78	1.7	17	48	6OEE_C	Type IV secretion system apparatus protein CagT	93.58
24	24	25	4	24	24	hypothetical protein	437	581	exact	NEIS2296 (yedA)	2	exact	NEIS2296 (yedA)	2	exact	NEIS2296 (yedA)	2	exact	NEIS2296 (yedA)	2	exact	NEIS2296 (yedA)	2	exact	NEIS2296 (yedA)	4	WP_107697286	hypothetical protein [Neisseria subflava]	1.27e-103	304.679	197	196	KRH88757	hypothetical protein AN239_11815, partial [Neisseria gonorrhoeae]	4.86e-99	290.812	139	139	3HTU_E	Vacuolar protein-sorting-associated protein	74.75	19	24.72	5.1	48	79	6C62_D	AtzG; AtzE biuret hydrolase atrazine cyanuric acid Ser-cisSer-Lys hydrolase	37.97
25	25	25	25	25	0	thermonuclease family protein	671	671	partial	NEIS1439	310	exact	NEIS1439	310	partial	NEIS1439	85	partial	NEIS1439	310	partial	NEIS1439	18	-	-	-	CBN87004	putative nuclease [Neisseria lactamica 020-06]	7.52e-144	409.068	234	224	WP_164728494	thermonuclease family protein, partial [Neisseria meningitidis]	4.86e-126	362.073	184	184	4EQP_A	Thermonuclease; Staphylococcal nuclease	99.76	2.7e-16	113.9	18.3	129	143	4QMG_A	Staphylococcal nuclease domain-containing protein 1	99.68
25	25	25	25	25	0	hypothetical protein	191	191	partial	NEIS0916	376	partial	NEIS0916	376	partial	NEIS0916	376	partial	NEIS0916	376	partial	NEIS0916	376	-	-	-	WP_146713783	hypothetical protein [Neisseria gonorrhoeae]TJW94323.1 hypothetical protein E8M69_03	4.95e-33	115.931	63	63	WP_118996928	d-alanine-poly(phosphoribitol) ligase [Neisseria polysaccharea]	7.08e-16	77.411	277	66	3ZBI_a	TRAN PROTEIN; CELL ADHESION, BACTERIAL SECRETION	89.69	0.56	27.36	2	16	48	5D0O_E	Outer membrane protein assembly factor BamE; E.coli	87
25	25	25	25	0	25	hypothetical protein	320	320	exact	NEIS0728	5	partial	NEIS0728	5	exact	NEIS0728	5	exact	NEIS0728	5	-	-	-	exact	NEIS0728	5	WP_107960165	DUF2322 family protein [Neisseria cinerea]	1.39e-66	203.756	106	106	WP_003750787	DUF2322 family protein [Neisseria polysaccharea]EFH23518.1 hypothetical protein	3.71e-66	202.601	105	105	7CT3_A	Mutual gliding motility protein C (MglC)	83.54	4.2	26.51	3.9	36	120	5EXV_B	Hemin-degrading HemS.ChuX domain protein; heme oxygenase	69.43
24	24	25	4	24	24	hypothetical protein	110	110	partial	NEIS2015	98/996	exact	NEIS2015	98/996	partial	NEIS2015	98/996	partial	NEIS2015	98/996	partial	NEIS2015	98/996	partial	NEIS2015	98/996	AGU85040	hypothetical protein NGFG_02319 [Neisseria gonorrhoeae MS11]AKP10266.1 hypothetical protein	2.26e-17	74.3294	36	36	AGU85040	hypothetical protein NGFG_02319 [Neisseria gonorrhoeae MS11]AKP10266.1 hypothetical protein	2.26e-17	74.3294	36	36	Q66676	VGE9_EHV2 Uncharacterized gene E9 protein	91.01	0.89	27.87	3.7	34	205	2KSE_A	Sensor protein qseC	90.91
24	24	25	4	24	24	hypothetical protein	257	257	exact	NEIS2291 (ydi)	2	partial	NEIS2291 (ydi)	2	exact	NEIS2291 (ydi)	2	exact	NEIS2291 (ydi)	1/2	exact	NEIS2291 (ydi)	2	exact	NEIS2291 (ydi)	2	WP_003693178	hypothetical protein [Neisseria gonorrhoeae]KLR99344.1 hypothetical protein M674_070	8.42e-56	174.866	85	85	EEZ59296	predicted protein [Neisseria gonorrhoeae SK-93-1035]	1.93e-54	173.711	150	85	P10307	HOLIN_BPT3 Holin	80.28	8.9	24.71	4.4	61	67	2K21_A	Potassium voltage-gated channel subfamily E member	46.6
24	24	25	4	24	24	hypothetical protein	515	515	exact	NEIS2297 (yedB)	2	exact	NEIS2297 (yedB)	2	exact	NEIS2297 (yedB)	2	exact	NEIS2297 (yedB)	2/3	exact	NEIS2297 (yedB)	3	exact	NEIS2297 (yedB)	3	WP_196374499	DUF3275 family protein [Neisseria gonorrhoeae]	5.35e-124	354.369	171	171	WP_107697287	DUF3275 family protein [Neisseria subflava]	8.16e-84	252.677	168	170	3SXY_A	Transcriptional regulator, GntR family; TRANSCRIPTION FACTOR, TRANSCRIPTION, METAL-BINDING	33.79	170	22.85	4.6	43	218	2PKG_D	Small T antigen; Protein phosphatase	40.97
24	24	25	4	24	24	hypothetical protein	449	449	exact	NEIS2313	1	exact	NEIS2313	1	exact	NEIS2313	1	exact	NEIS2313	1	exact	NEIS2313	1	exact	NEIS2313	1	WP_172763259	DUF3577 domain-containing protein, partial [Neisseria gonorrhoeae]	1.22e-97	285.419	138	138	WP_165007802	DUF3577 domain-containing protein [Neisseria sp. ZJ785]	1.32e-67	210.69	167	150	3PGZ_A	Single-stranded DNA-binding protein	95.77	1.1	35.59	14.7	129	193	3TQY_D	Single-stranded DNA-binding protein; DNA replication, TRANSFERASE	95.64
24	24	25	4	24	24	hypothetical protein	539	539	exact	NEIS2301 (yeh)	2	exact	NEIS2301 (yeh)	2	exact	NEIS2301 (yeh)	2/3	exact	NEIS2301 (yeh)	2	exact	NEIS2301 (yeh)	4	exact	NEIS2301 (yeh)	4	WP_172760657	hypothetical protein, partial [Neisseria gonorrhoeae]	8.65e-105	305.064	148	148	WP_172766674	hypothetical protein, partial [Neisseria gonorrhoeae]	1.01e-103	302.368	148	148	cd00225	API3; Ascaris pepsin inhibitor-3 (API3); protein inhibitor that reversibly inhibits aspartic proteinase cathepsin E	67.18	14	30.06	3.6	22	148	1DVO_A	FERTILITY INHIBITION PROTEIN {Escherichia coli}	58.11
24	24	25	4	24	24	hypothetical protein	227	227	partial	NEIS2303 (ssbB)	53	exact	NEIS2303 (ssbB)	53	partial	NEIS2303 (ssbB)	53	partial	NEIS2303 (ssbB)	53	partial	NEIS2303 (ssbB)	53	partial	NEIS2303 (ssbB)	53	AKP10280	hypothetical protein VT05_00580 [Neisseria gonorrhoeae]EQS72999.1 hypothetical protein	1.82e-45	148.288	75	75	ANJ47709	hypothetical protein ASO12_04300 [Neisseria gonorrhoeae]APW54511.1 hypothetical protein	3.79e-45	148.288	100	75	P19347	VA1_BPBF2 Probable protein A1 (Fragment) Escherichia phage Bf23	49.93	43	20.71	2.7	33	37	4GEY_A	Porin B; beta-barrel, outer membrane channel, carbohydrate transport, TRANSPORT PROTEIN	23.32
24	24	25	4	24	24	hypothetical protein	1049	1049	exact	NEIS2305 (yfb)	2	partial	NEIS2305 (yfb)	2	exact	NEIS2305 (yfb)	2	exact	NEIS2305 (yfb)	2	exact	NEIS2305 (yfb)	7	exact	NEIS2305 (yfb)	7	WP_118998007	DUF1845 family protein [Neisseria polysaccharea]	0	721.465	367	349	CWQ94331	integrating conjugative element protein%2C PFL_4669 family [Neisseria meningitidis]	3.78e-163	462.996	224	224	6N8B_B	transcription regulator AcaB; uropathogenic E. coli New-Delhi metallo-beta-lactamase NDM A/C plasmid AcaB transcription	99.73	1.2e-16	148.11	15.2	146	213	5IJN_M	NUCLEAR PORE COMPLEX PROTEIN NUP58; Nuclear pore complex, Nucleocytoplasmic transport, Transport protein {Homo sapiens}	62.73
24	24	25	4	24	24	hypothetical protein	749	749	partial	NEIS2307 (yfeA)	1	exact	NEIS2307 (yfeA)	1	partial	NEIS2307 (yfeA)	1	partial	NEIS2307 (yfeA)	1	partial	NEIS2307 (yfeA)	2	partial	NEIS2307 (yfeA)	2	WP_025460234	hypothetical protein [Neisseria meningitidis]CBA09990.1 hypothetical protein	0	518.079	251	249	PAX27252	hypothetical protein CKX33_13145, partial [Neisseria gonorrhoeae]	1.37e-135	387.497	186	186	1P4X_A	staphylococcal accessory regulator A homologue	97.61	0.007	52.37	15.1	163	250	2QLZ_A	Transcription Factor PF0095	97.56
24	24	25	4	24	24	hypothetical protein	605	605	exact	NEIS2308 (yfeB)	2	partial	NEIS2308 (yfeB)	2	exact	NEIS2308 (yfeB)	2	exact	NEIS2308 (yfeB)	2	exact	NEIS2308 (yfeB)	1	exact	NEIS2308 (yfeB)	1	WP_003698425	MULTISPECIES: hypothetical protein [Neisseria]ANJ47704.1 hypothetical protein	3.82e-145	410.223	201	201	WP_053008367	hypothetical protein [Neisseria arctica]	7.63e-66	213.001	243	218	1G8E_B	FLAGELLAR TRANSCRIPTIONAL ACTIVATOR FLHD; genetic regulator, DNA binding protein {Escherichia coli}	96.95	0.0095	45.61	7.7	90	116	2AVU_E	Flagellar transcriptional activator flhC; C4-type Zinc finger {Escherichia coli}	96.11
24	24	25	4	24	24	ParA family protein	887	887	exact	NEIS2310 (parA)	1	exact	NEIS2310 (parA)	1	exact	NEIS2310 (parA)	1	exact	NEIS2310 (parA)	1	exact	NEIS2310 (parA)	1	exact	NEIS2310 (parA)	1	WP_047926968	ParA family protein [Neisseria gonorrhoeae]KLS34437.1 cobyrinic acid a,c-diamide synthase	0	601.668	296	296	WP_169335263	ParA family protein [Neisseria gonorrhoeae]TJX03445.1 ParA family protein [Neisseria gonorrhoeae]	0	537.724	267	295	3EZ2_B	Plasmid partition protein A	99.95	7.5e-25	187.26	26.9	261	398	3EZ9_B	ParA; DNA binding	99.94
25	25	25	0	25	25	Asp-tRNA(Asn)/Glu-tRNA(Gln) amidotransferase subunit GatC	290	290	partial	NEIS1290 (gatC)	7	exact	NEIS1290 (gatC)	7	partial	NEIS1290 (gatC)	7	-	-	-	partial	NEIS1290 (gatC)	7/242	partial	NEIS1290 (gatC)	7	EFH22680	aspartyl/glutamyl-tRNA(Asn/Gln) amidotransferase, C subunit [Neisseria polysaccharea]	1.46e-59	185.267	99	96	WP_066075756	Asp-tRNA(Asn)/Glu-tRNA(Gln) amidotransferase subunit GatC [Bergeriella denitrificans]	1.92e-51	164.851	96	96	4WJ3_I	Glutamyl-tRNA(Gln) amidotransferase subunit C; transamidosome, aminoacyl-tRNA synthetase	99.96	5e-28	140.63	11.9	96	104	3IP4_C	Aspartyl/glutamyl-tRNA(Asn/Gln) amidotransferase subunit C	99.93
25	0	25	25	25	25	hypothetical protein	227	227	exact	NEIS2937	1	partial	-	-	exact	NEIS2937	1	exact	NEIS2937	1	exact	NEIS2937	1	exact	NEIS2937	1	AGU85032	hypothetical protein NGFG_02311 [Neisseria gonorrhoeae MS11]AKP10142.1 hypothetical protein	4.03e-47	152.14	75	75	EEZ74387	hypothetical protein NEILACOT_05596, partial [Neisseria lactamica ATCC 23970]	8.62e-29	105.916	69	65	3WMI_A	EIAV gp45 wild type VIRAL PROTEIN {Equine}	33.02	37	22.64	0.7	10	57	3WMI_A	EIAV gp45 wild type; alpha-helix, virus fusion, VIRAL PROTEIN	33.02
25	25	25	25	25	0	DNA (cytosine-5-)-methyltransferase	1133	1133	exact	NEIS2692	1	-	NEIS2692	1	exact	NEIS2692	1	exact	NEIS2692	1	exact	NEIS2692	1	-	-	-	CBN87519	DNA cytosine methyltransferase [Neisseria lactamica 020-06]	0	763.066	393	375	WP_002683124	DNA (cytosine-5-)-methyltransferase [Beggiatoa alba]EIJ41309.1 DNA-methyltransferase	0	556.214	390	372	5CIY_A	Modification methylase HhaI	100	8.1e-42	310.92	27.2	312	327	3G7U_A	Cytosine-specific methyltransferase	100
25	25	25	25	25	0	Eco29kI family restriction endonuclease	641	641	exact	NEIS2691	1	exact	NEIS2691	1	exact	NEIS2691	1	exact	NEIS2691	2	exact	NEIS2691	1	-	-	-	WP_115177751	Eco29kI family restriction endonuclease [Neisseria lactamica]SUA14957.1 NgoMIIIM [Neisseria lactamica]	3.89e-152	428.713	212	213	KOR32874	restriction endonuclease [Achromatium sp. WMS3]	2.76e-112	328.176	212	207	3MX1_A	Eco29kIR; type II restriction endonuclease {Escherichia coli}	100	1.6e-48	334.29	21.6	209	235	cd10435	Catalytic GIY-YIG domain of type II restriction endonucleases	99.88
24	24	25	4	24	24	hypothetical protein	479	1517	exact	NEIS2306 (yfd)	2	partial	NEIS2306 (yfd)	3 (frameshift)	exact	NEIS2306 (yfd)	2	exact	NEIS2306 (yfd)	2	partial	NEIS2306 (yfd)	2	exact	NEIS2306 (yfd)	2	CBA09989	hypothetical protein predicted by Glimmer/Critica [Neisseria meningitidis alpha275]	0	1016.53	508	505	WP_082277558	hypothetical protein [Neisseria gonorrhoeae]	0	636.336	311	307	4PTA_D	Replication initiator protein	96.3	0.067	47.18	9.9	71	131	1P4X_A	staphylococcal accessory regulator A homologue; {Staphylococcus aureus}	96.06
25	25	1	25	25	25	septal ring lytic transglycosylase RlpA family protein	674	686	exact	NEIS0261	7/41	partial	NEIS0261	41/357	-	-	-	exact	NEIS0261	41	exact	NEIS0261	41	exact	NEIS0261	41	WP_071198130	septal ring lytic transglycosylase RlpA family protein [Neisseria gonorrhoeae]AZG190	2.8e-151	427.172	213	228	WP_107825112	septal ring lytic transglycosylase RlpA family protein [Neisseria sicca]	3.19e-109	322.013	241	236	5NTB_A	Streptomyces papain inhibitor, transglutaminase, glutamine donor, Streptomyces mobaraensis	99.27	2.1e-10	78.19	11.4	90	110	3D30_A	Expansin like protein; BACILLUS SUBTILIS	99.19
25	25	25	25	0	25	hypothetical protein	278	278	exact	NEIS3199	1	exact	NEIS3199	1	exact	NEIS3199	1	exact	NEIS3199	1	-	-	-	exact	NEIS3199	1	WP_106333449	hypothetical protein [Neisseria gonorrhoeae]SBN03466.1 Uncharacterised protein	2e-57	179.489	91	92	WP_124724021	hypothetical protein [Neisseria gonorrhoeae]AZG23821.1 hypothetical protein EGH14_11	1.06e-43	144.436	75	92	1L1C_A	Transcription antiterminator licT	33.84	31	20.75	0.4	14	55	1AUU_A	SACY; ANTITERMINATION, RNA BINDING DOMAIN, TRANSCRIPTION REGULATION	31.93
25	25	25	25	0	25	roadblock/LC7 domain-containing protein	359	359	exact	NEIS1669	28	exact	NEIS1669	11	exact	NEIS1669	11	exact	NEIS1669	28	-	-	-	exact	NEIS1669	11	WP_118796706	roadblock/LC7 domain-containing protein [Neisseria lactamica]	3.65e-72	218.779	117	119	WP_009117308	MULTISPECIES: roadblock/LC7 domain-containing protein [Neisseria]EGZ44538.1	4.79e-56	178.333	120	116	7CT3_A	Mutual gliding motility protein C (MglC)	99.87	2.5e-19	100.31	16.9	116	120	3KYE_A	Roadblock/LC7 domain	99.85
24	0	25	25	25	25	hypothetical protein	176	338	partial	NEIS1914	9	-	-	-	partial	NEIS1914	9	partial	NEIS1914	9	partial	NEIS1914	9	exact	NEIS1914	9	KID53509	membrane protein [Neisseria meningitidis LNP27256]	1.7e-68	210.305	140	112	EFE50468	hypothetical protein NEIELOOT_00625 [Neisseria elongata subsp. glycolytica ATCC 2931	1.09e-66	205.297	132	112	6HCG_W	Pullulanase; Type II secretion system, secretin{Klebsiella pneumoniae}	95.25	0.062	39.31	4.2	37	143	6OEE_C	Type IV secretion system apparatus protein CagT {Helicobacter pylori}	91.92
23	24	25	4	24	24	DNA topoisomerase 3	1988	2039	exact	NEIS2302 (topB)	3	-	NEIS2302 (topB)	3	partial	NEIS2302 (topB)	3	partial	NEIS2302 (topB)	3	exact	NEIS2302 (topB)	56	partial	NEIS2302 (topB)	6	WP_196374500	DNA topoisomerase 3 [Neisseria gonorrhoeae]	0	1372.84	679	662	RKV77270	DNA topoisomerase III [Neisseria sp.]	0	1007.28	647	615	1I7D_A	DNA TOPOISOMERASE III; DNA topoisomerase, decatenating enzyme	100	9.9e-99	868.63	70.2	583	659	6K8N_A	topoisomerase III; DNA BINDING Protein, Topoisomerase III, type IA topoisomerase	100
24	25	25	0	25	25	hypothetical protein	548	563	exact	NEIS3191	1	partial	NEIS3191	7	exact	NEIS3191	1	-	-	-	exact	NEIS3191	1/17	exact	NEIS3191	1	WP_107863644	phage tail protein [Neisseria polysaccharea]	1.96e-118	341.658	192	192	WP_118789706	phage tail protein I [Neisseria lactamica]	4.87e-91	272.322	191	190	P26701	BPI_BPP2 Baseplate protein	99.95	5.2e-26	170.94	17.8	147	176	P51734	Putative tail protein gp30	99.95
24	25	2	24	25	25	replicative DNA helicase	209	1361	exact	NEIS2616	1	partial	NEIS2616	3	exact	NEIS2616	1	exact	NEIS2616	1/4	exact	NEIS2616	54	exact	NEIS2616	1/28	WP_003693467	replicative DNA helicase [Neisseria gonorrhoeae]AKP10588.1 Replicative DNA helicase	0	920.228	452	453	OFV33692	DNA helicase [Neisseria sp. HMSC15C08]	0	721.465	455	445	3BGW_E	DNAB-Like Replicative Helicase; ATPase	100	7.8e-47	363.1	54.1	432	444	2Q6T_A	DnaB replication fork helicase	100
24	25	1	25	25	25	hypothetical protein	362	362	exact	NEIS1929	46	exact	NEIS1929	46	-	-	-	exact	NEIS1929	42	exact	NEIS1929	42	exact	NEIS1929	46	EEH61242	acetyltransferase [Neisseria gonorrhoeae 1291]	1.29e-76	231.106	137	136	ROU63320	acyltransferase [Neisseria gonorrhoeae]ROV22787.1 acyltransferase [Neisseria gonorrhoeae]	7.27e-59	187.193	172	103	3F1X_A	Serine acetyltransferase	98.82	2.7e-07	60.67	10.9	73	310	3PMO_A	UDP-3-O-[3-hydroxymyristoyl] glucosamine N-acyltransferase; Lipid A biosynthesis pathway	98.81
24	25	25	25	0	25	hypothetical protein	92	92	partial	NEIS0493	8/175	exact	NEIS1412	8	partial	NEIS1412	8	partial	NEIS1412	8	-	-	-	partial	NEIS1412	8	AGU85059	hypothetical protein NGFG_02340 [Neisseria gonorrhoeae MS11]AKP10526.1 hypothetical protein	3.12e-13	63.5438	30	30	AGU85059	hypothetical protein NGFG_02340 [Neisseria gonorrhoeae MS11]AKP10526.1 hypothetical protein	3.12e-13	63.5438	30	30	1VYI_A	RNA POLYMERASE ALPHA SUBUNIT; TRANSFERASE	20.77	52	20.93	-0.3	17	112	6SID_A	Activity-regulated cytoskeleton associated protein	21.19
24	24	25	3	24	24	hypothetical protein	224	224	exact	NEIS2290 (ydhB)	1	partial	NEIS2290 (ydhB)	1	exact	NEIS2290 (ydhB)	1	exact	NEIS2290 (ydhB)	1	exact	NEIS2290 (ydhB)	1	exact	NEIS2290 (ydhB)	1	ACF29727	YdhB [Neisseria gonorrhoeae NCCP11945]APW53215.1 hypothetical protein T556_04820 [Neisseria gonorrhoeae]	1.41e-48	156.377	93	74	WP_003702689	hypothetical protein [Neisseria gonorrhoeae]EEZ59297.1 predicted protein [Neisseria gonorrhoeae]	1.88e-47	152.91	74	74	6G26_E	HicA; N-terminal domain of the antitoxin HicB which acts as an inhibitor to HicA	98.22	3.3e-05	40.6	7.2	60	64	6HPB_A	mRNA interferase toxin HicA	98.13
24	24	25	4	23	24	GNAT family N-acetyltransferase	491	491	exact	NEIS2293 (yeb)	2	exact	NEIS2293 (yeb)	2	exact	NEIS2293 (yeb)	2	exact	NEIS2293 (yeb)	2	exact	NEIS2293 (yeb)	5	exact	NEIS2293 (yeb)	5/19	WP_061182246	GNAT family N-acetyltransferase [Neisseria gonorrhoeae]KXI25671.1 GCN5 family acetyltransferase	8.46e-113	325.094	164	164	WP_165007826	GNAT family N-acetyltransferase [Neisseria sp. ZJ785]	7.29e-75	229.18	163	163	6G96_A	Acetyltransferase {Salmonella typhimurium}	99.9	1.9e-21	114.23	16.7	161	176	6GTQ_A	N-acetyltransferase	99.9
24	24	25	4	23	24	hypothetical protein	278	278	partial	NEIS2294 (yecA)	10	exact	NEIS2294 (yecA)	10	partial	NEIS2294 (yecA)	10	partial	NEIS2294 (yecA)	10	partial	NEIS2294 (yecA)	10	partial	NEIS2294 (yecA)	10	AAW83101	YecA [Neisseria gonorrhoeae]APW53211.1 hypothetical protein T556_04795 [Neisseria gonorrhoeae]	6.09e-60	186.037	94	92	WP_165007824	DUF1778 domain-containing protein [Neisseria sp. ZJ785]	2.1e-46	151.754	91	89	5ZGN_E	KacA K{Klebsiella pneumoniae subsp. pneumoniae}	99.79	2e-17	92.6	12.2	87	88	6SBW_A	CdbA {Myxococcus xanthus}	98.59
24	24	25	4	24	23	hypothetical protein	524	524	exact	NEIS2304 (yfa)	2	partial	NEIS2304 (yfa)	2	exact	NEIS2304 (yfa)	2	exact	NEIS2304 (yfa)	2	exact	NEIS2304 (yfa)	2	exact	NEIS2304 (yfa)	2	WP_196960973	hypothetical protein [Neisseria meningitidis]MBG9008079.1 hypothetical protein [Neisseria gonorrhoeae]	3.55e-116	335.109	187	168	WP_049323323	hypothetical protein [Neisseria meningitidis]	2.68e-107	312.768	184	172	7EMF_U	Mediator of RNA polymerase II transcription subunit; {Homo sapiens}	59.95	44	27.2	5.1	56	144	6H9N_B	Cell division protein FtsB {Escherichia coli K-12}	42.88
24	0	25	25	25	25	hypothetical protein	494	494	exact	NEIS3193	1	exact	-	-	exact	NEIS3193	2	exact	NEIS3193	1	exact	NEIS3193	1	exact	NEIS3193	2	WP_021438458	hypothetical protein [Neisseria meningitidis]EQD08576.1 hypothetical protein NM151_0	1.42e-109	317.005	164	164	WP_188210715	hypothetical protein [Neisseria sp. RH3002v2f]MBD0764756.1 hypothetical protein [Neisseria gonorrhoeae]	2.41e-101	296.204	164	164	2KMF_A	Photosystem II 11 kDa protein; Psb27	29.14	370	21.85	5.8	61	115	7NHP_1	Photosystem II lipoprotein Psb27	25.95
25	25	25	24	25	0	hypothetical protein	305	305	partial	NEIS2078	99	-	NEIS2078	48/99	partial	NEIS2078	99	partial	NEIS2078	99	partial	NEIS2078	99	-	-	-	WP_172587040	DUF1364 family protein [Neisseria gonorrhoeae]	1.47e-64	198.749	116	101	WP_203010648	DUF1364 family protein [Neisseria gonorrhoeae]QRE84936.1 DUF1364 family protein	9.29e-51	162.925	84	84	3G27_A	82 prophage-derived uncharacterized protein ybcO; E.coli	99.94	4.9e-26	145.58	9.4	95	96	P68662	YBCO_BP82 Putative nuclease ybcO	99.93
24	25	2	24	25	25	hypothetical protein	137	137	partial	NEIS1422	95	partial	NEIS1422	95	partial	NEIS1422	95	partial	NEIS1422	95	partial	NEIS1422	95	partial	NEIS1422	95	WP_181874140	hypothetical protein [Neisseria gonorrhoeae]QOG42598.1 hypothetical protein IBX78_05	2.01e-20	82.8037	45	45	WP_168165936	hypothetical protein [Neisseria sp. HMSC056A03]	1.04e-11	60.8474	49	42	6YXY_EQ	mt-EngB; mitoribosome {Trypanosoma brucei brucei}	28.02	28	26.41	-0.5	19	655	4ONS_B	Catenin beta-1 {Mus musculus}	21.59
0	25	23	25	25	25	penicillin-binding protein 2	1748	1748	-	-	-	partial	c("NEIS1753 (penA)", "penA")	c(21, 477)/c(283, 477)	exact	NEIS1753 (penA)	645	c("exact", "exact")	c("NEIS1753 (penA)", "penA")	c(166, 410)	c("exact", "exact")	c("NEIS1753 (penA)", "penA")	c(23, 209)	c("exact", "exact")	c("NEIS1753 (penA)", "penA")	c(17, 207)	CAA42183	penicillin-binding protein 2 [Neisseria meningitidis]	0	1113.6	584	584	EFC88110	penicillin-binding protein, transpeptidase domain protein [Neisseria mucosa]	0	953.74	597	583	3EQV_A	Penicillin-binding protein 2; Class B transpeptidase, penicillin resistance, Cell division	100	9.1e-83	691.25	63.7	541	542	5LP5_A	Penicillin-binding protein 2 (Pbp2); TRANSFERASE	100
24	25	25	25	0	24	hypothetical protein	113	212	partial	NEIS2097	7	c("exact", "exact")	NEIS2097	7	partial	NEIS2097	7	partial	NEIS2097	7	-	-	-	partial	NEIS2097	7	WP_013448284	hypothetical protein [Neisseria lactamica]CBN86442.1 hypothetical protein NLA_2010	7.92e-39	130.954	69	69	WP_124202060	hypothetical protein [Neisseria meningitidis]MBG8586711.1 hypothetical protein [Neisseria gonorrhoeae]	1.13e-25	97.8265	70	61	6EMW_e	Adapter protein MecA; Chaperone, AAA+ protein {Staphylococcus aureus}	89.89	2.6	25.76	5.1	50	90	6LFA_A	Cell wall synthesis protein Wag31	85.71
24	0	24	25	25	25	GIY-YIG nuclease family protein	284	284	exact	NEIS2486	9	partial	-	-	exact	NEIS2486	11/36/44	exact	NEIS2486	9	exact	NEIS2486	9	exact	NEIS2486	10	OFJ65248	GIY-YIG nuclease [Neisseria sp. HMSC073B07]OHR42101.1 GIY-YIG nuclease [Neisseria sp.]	8.37e-49	157.918	96	94	WP_050161686	GIY-YIG nuclease family protein, partial [Neisseria gonorrhoeae]	1.44e-48	156.762	74	74	cd10448	GIY-YIG domain of uncharacterized hypothetical protein found in bacteria	99.91	4.8e-23	103.61	11.2	87	87	Q91FT0	Putative GIY-YIG domain-containing protein	99.89
25	0	24	24	25	25	hypothetical protein	353	353	partial	NEIS1265	394	-	-	-	partial	NEIS1265	394	partial	NEIS1265	394	partial	NEIS1265	394	partial	NEIS1265	394	AKP10018	hypothetical protein VT05_00318 [Neisseria gonorrhoeae]APW53447.1 hypothetical protein	5.57e-77	231.106	117	117	AKP10018	hypothetical protein VT05_00318 [Neisseria gonorrhoeae]APW53447.1 hypothetical protein	5.57e-77	231.106	117	117	1PVZ_A	K+ toxin-like peptide {Mesobuthus martensii}	35.4	26	22.24	0.2	13	31	1WT8_A	Neurotoxin BmK X {Mesobuthus martensii}	33.18
25	25	24	25	0	23	SIR2 family protein	578	1502	partial	NEIS3184	7	-	NEIS3184	7	partial	NEIS3184	7	partial	NEIS3184	7	-	-	-	partial	NEIS3184	7/10	WP_172761264	SIR2 family protein, partial [Neisseria gonorrhoeae]	0	835.099	411	411	WP_004282404	SIR2 family protein [Neisseria weaveri]EGV38941.1 hypothetical protein l11_00200 [Neisseria sp]	0	834.713	500	500	6LHX_A	ThsA; NAD+ hydrolysis {Bacillus cereus MSX-D12}	99.94	1.5e-25	235.24	18.3	249	476	cd00296	SIR2	99.66
25	25	25	24	0	23	hypothetical protein	257	320	partial	NEIS1805	98	partial	NEIS1805	98	partial	NEIS1805	98	partial	NEIS1805	98	-	-	-	partial	NEIS1805	98	WP_003703584	hypothetical protein [Neisseria gonorrhoeae]KLR98098.1 hypothetical protein M674_104	1.61e-73	221.476	106	106	OZS27930	hypothetical protein CG828_04895 [Neisseria meningitidis]	1.03e-23	94.3597	67	48	2KJR_A	CG11242; ubl, ubiquitin	17.24	120	16.11	0.7	8	95	2KJR_A	CG11242; ubl, ubiquitin	17.24
22	25	25	7	25	18	hypothetical protein	377	377	exact	NEIS2393	115	partial	NEIS2393	115	exact	NEIS2393	117	exact	NEIS2393	115	exact	NEIS2393	115	exact	NEIS2393	116	WP_106346897	hypothetical protein [Neisseria gonorrhoeae]SBN20131.1 Uncharacterised protein [Neisseria gonorrhoeae]	7.91e-86	253.832	125	125	WP_172762302	hypothetical protein, partial [Neisseria gonorrhoeae]	1.59e-62	194.126	95	95	6JYI_B	Transcriptional repressor PadR {Bacillus cereus (strain ATCC 14579]	44.92	62	23.86	3.4	54	185	6AHT_B	Conserved hypothetical plasmid protein {Bacillus cereus}	42.42
24	24	25	4	21	24	hypothetical protein	572	572	exact	NEIS2299 (yegA)	1	exact	NEIS2299 (yegA)	1	exact	NEIS2299 (yegA)	1	exact	NEIS2299 (yegA)	1	exact	NEIS2299 (yegA)	1	exact	NEIS2299 (yegA)	1	KLR76592	hypothetical protein M717_09185 [Neisseria gonorrhoeae SK33414]KLR91383.1 hypothetical protein	5.12e-140	396.741	200	190	APW53206	peptidase M15 family protein [Neisseria gonorrhoeae NG-k51.05]EEZ52467.1	4.4e-113	327.02	155	155	cd14844	Zn-DD-carboxypeptidase_like	99.84	7.7e-20	133.03	12.6	101	105	1LBU_A	MURAMOYL-PENTAPEPTIDE CARBOXYPEPTIDASE {Streptomyces albus}	99.04
25	22	25	0	25	25	hypothetical protein	188	188	partial	NEIS0938	87	exact	NEIS0938	87	partial	NEIS0938	87	-	-	-	partial	NEIS0938	87	partial	NEIS0938	87	WP_014580099	transposase [Neisseria gonorrhoeae]EEZ44698.2 hypothetical protein NGEG_01961 [Neisseria gonorrhoeae]	3.5e-39	131.339	62	62	EEZ48558	hypothetical protein NGFG_02015 [Neisseria gonorrhoeae MS11]	6.76e-39	132.88	137	62	2F5G_B	Transposase, putative {Sulfolobus solfataricus}	99.08	1.6e-09	49.84	5.7	58	133	2VJV_A	TRANSPOSASE ORFA; DNA-BINDING PROTEIN	99
23	25	7	19	24	24	hypothetical protein	419	1160	exact	NEIS3182	1/4/8/28	partial	NEIS3182	1/4/21/22	exact	NEIS3182	4	exact	NEIS3182	4/96	exact	NEIS3182	40	exact	NEIS3182	3/4	WP_019273426	type I restriction enzyme HsdR N-terminal domain-containing protein [Neisseria lactamica]	0	777.319	387	387	WP_100123380	type I restriction enzyme HsdR N-terminal domain-containing protein [Snodgrassella]	0	625.165	387	381	3H1T_A	Type I site-specific restriction-modification system	99.03	2.5e-09	110.71	11.4	100	590	3S1S_A	restriction endonuclease BpuSI	97.86
21	24	24	4	23	24	hypothetical protein	116	116	partial	NEIS1490	99	exact	NEIS1490	99	partial	NEIS1490	99	partial	NEIS1490	99	partial	NEIS1490	99	partial	NEIS1490	99	CNQ47488	Uncharacterised protein [Neisseria gonorrhoeae]CNS67596.1 Uncharacterised protein [Neisseria gonorrhoeae]	3.25e-19	79.337	53	38	AGU85039	hypothetical protein NGFG_02318 [Neisseria gonorrhoeae MS11]AKP10265.1 hypothetical protein	4.57e-19	78.9518	38	38	Q5UQ56	Uncharacterized protein	83.26	2.7	29.59	2.9	18	194	4XTR_G	Pep12p; membrane protein targeting complex	75.33
22	25	25	23	24	0	hypothetical protein	272	272	exact	NEIS1798	2/3	partial	NEIS1798	3	exact	NEIS1798	3	exact	NEIS1798	2	exact	NEIS1798	2	-	-	-	WP_202838270	hypothetical protein [Neisseria gonorrhoeae]QRA54047.1 hypothetical protein JMJ48_06	2.41e-59	184.496	90	90	KLR97346	hypothetical protein M674_12485 [Neisseria gonorrhoeae SK708]KLS16436.1 hypothetical protein	5e-31	111.694	54	54	cd13182	Decapping enzyme EVH1-like domain	38.22	56	20.09	2.1	37	115	2LYD_A	Decapping protein 1 {Drosophila melanogaster}	32.33
25	21	25	25	6	15	hypothetical protein	209	500	partial	NEIS0878	99	partial	NEIS0434	761	partial	NEIS0434	761	partial	NEIS2395	99	partial	NEIS2328 (virB6)	9	partial	NEIS0434	761	EPF56036	putative tspB protein [Neisseria meningitidis NM134]	5.41e-14	70.4774	246	34	ELK81679	replication initiation factor domain protein, partial [Neisseria meningitidis NM418]	5.03e-14	68.5514	137	34	O39830	MVP_FBNY2 Putative movement protein Faba bean necrotic yellows virus	6.22	590	16.28	1.1	15	114	O39830	MVP_FBNY2 Putative movement protein Faba bean necrotic yellows virus	6.22
25	23	21	22	1	25	hypothetical protein	146	278	exact	NEIS2710	3/5/11/24/29/192	partial	NEIS2710	2/3/30	exact	NEIS2710	3/5/7/23/88/90	exact	NEIS2710	3/5/6/7/10	exact	NEIS2710	129	exact	NEIS2710	41/59/67/108	CNT30214	phage associated protein [Neisseria gonorrhoeae]	6.33e-33	117.857	100	61	WP_042743705	phage associated protein [Neisseria meningitidis]KER38513.1 hypothetical protein F52	1.24e-40	137.117	91	92	P51770	SPAN1_BPP2 Probable spanin Pseudomonas phage	86.73	3.1	28.08	4.3	66	141	Q7Y2B9	SPAN1_BPKMV Probable spanin Pseudomonas phage	86.47
7	25	25	21	13	25	Glycerate dehydrogenase	287	314	partial	NEIS0006	682/803	exact	NEIS0006	803	partial	NEIS0006	803	partial	NEIS0006	803	partial	NEIS0006	682	partial	NEIS0006	803	CBA06116	lactate dehydrogenase [Neisseria meningitidis alpha275]	1.57e-64	203.371	240	104	EFM03409	4-phosphoerythronate dehydrogenase [Neisseria meningitidis ATCC 13091]	3.07e-65	202.601	173	104	cd05301	GDH; D-glycerate dehydrogenase/hydroxypyruvate reductase (GDH)	99.77	4.5e-17	98.78	12.6	95	311	cd12155	PGDH_1; Phosphoglycerate Dehydrogenase, 2-hydroxyacid dehydrogenase family	99.74
24	25	23	25	0	19	immunity 8 family protein	359	359	exact	NEIS2096	1	partial	NEIS2096	1	exact	NEIS2096	1	exact	NEIS2096	1	-	-	-	exact	NEIS2096	1/123	WP_148081075	immunity 8 family protein [Neisseria meningitidis]RPD15049.1 hypothetical protein	2.53e-78	234.958	126	116	WP_121145418	immunity 8 family protein [Orbus hercynius]RKS85275.1 immunity protein	2.67e-18	82.4185	115	116	3NCT_B	Protein psiB; DNA BINDING PROTEIN, CHAPERONE {Escherichia coli}	67.49	61	23.46	6.3	73	144	2OXO_A	Integrase; DNA-binding protein	40.93
24	25	24	25	0	16	hypothetical protein	188	188	partial	NEIS2084 (mafBMGI-3)	836	exact	NEIS2084 (mafBMGI-3)	836	partial	NEIS2084 (mafBMGI-3)	836	partial	NEIS2084 (mafBMGI-3)	836	-	-	-	partial	NEIS2084 (mafBMGI-3)	836	OOG96812	MafB protein [Neisseria meningitidis]	1.83e-34	127.102	334	60	CWU35312	MafB family protein [Neisseria meningitidis]	8.45e-34	127.872	471	60	O56124	Protein ORF3 Porcine circovirus	40.75	44	17.67	1.5	46	104	O56124	ORF3_PCV2 Protein ORF3 orcine circovirus	40.75
19	25	24	19	1	25	hypothetical protein	158	158	partial	NEIS0502	149/999	partial	NEIS0502	149/999	partial	NEIS0502	149/999	partial	NEIS0502	149/999	partial	NEIS1085	999	partial	NEIS0502	149/999	WP_071198170	hypothetical protein, partial [Neisseria gonorrhoeae]OIA41524.1 hypothetical protein	3.71e-26	97.4413	49	49	WP_010951175	phage associated protein [Neisseria gonorrhoeae]AAW89753.1 phage associated protein	3.94e-06	47.3654	66	49	P20312	Y18_BPT3 Uncharacterized gene Enterobacteria phage	95.91	0.038	31.21	4	34	43	4WHE_A	Phage shock protein A; PspA/IM30 family	78.76
24	25	24	24	0	15	hypothetical protein	125	323	exact	NEIS2092 (mafIo3MGI-3)	8	partial	NEIS2092 (mafIo3MGI-3)	8	exact	NEIS2092 (mafIo3MGI-3)	8/96	exact	NEIS2092 (mafIo3MGI-3)	8	-	-	-	partial	NEIS2092 (mafIo3MGI-3)	11/90/185	WP_061705402	hypothetical protein [Neisseria meningitidis]MBG9195240.1 hypothetical protein [Neisseria gonorrhoeae]	2.84e-68	208.379	115	107	WP_172761283	hypothetical protein, partial [Neisseria gonorrhoeae]	2.24e-58	182.57	90	90	7NRC_A	GCN1; Ribosome {Saccharomyces cerevisiae S288C}	64.93	35	32.7	5.8	90	1209	6XIP_C	Non-structural protein 7; co-factor for RNA polymerase NSP12	54.52
7	22	13	23	25	20	hypothetical protein	191	338	partial	NEIS1403 (opaA)	1271/1369	exact	NEIS1403 (opaA)	1271/1473	partial	NEIS1403 (opaA)	1271/1473	partial	NEIS1403 (opaA)	1271/1473	partial	NEIS1403 (opaA)	1271/1473	partial	NEIS1403 (opaA)	1271/1473	QBK52604	opacity protein [Neisseria gonorrhoeae]	1.73e-38	132.494	102	63	ROU85580	Opacity protein opA54, partial [Neisseria gonorrhoeae]	4.93e-30	112.464	142	58	cd19623	beta8_op opacity protein	96.58	0.0013	47.85	0.7	57	230	2MLH_A	Opacity protein opA6 {Neisseria gonorrhoeae}	79.03
13	22	25	3	22	24	hypothetical protein	218	260	partial	NEIS2798	27/72	partial	NEIS2798	27	partial	NEIS2798	27	partial	NEIS2798	27	partial	NEIS2798	27	partial	NEIS2798	27	WP_195764781	hypothetical protein [Neisseria gonorrhoeae]CNR82909.1 Uncharacterised protein [Neisseria gonorrhoeae]	8.58e-44	144.05	86	72	WP_118786828	hypothetical protein [Neisseria lactamica]	2.63e-36	124.79	71	72	Q9T1T2	VP16_BPAPS Putative protein p16 cyrthosiphon pisum secondary endosymbiont phage 1	99.78	3e-18	95.69	7.9	72	109	Q8LTD0	SPAN2_BPP2 Probable spanin, outer lipoprotein subunit Escherichia phage P2	99.65
18	5	22	15	24	25	adhesin MafA	128	1067	exact)	NEIS0596 (mafAMGI-2), NEIS1789 (mafAMGI-1), NEIS2083 (mafAMGI-3)	c(250, 260, 951)/c(90, 14, 946)	partial	NEIS0596 (mafAMGI-2), NEIS1789 (mafAMGI-1), NEIS2083 (mafAMGI-3)	c(246, 256, 947)/c(248, 258, 906)	exact/ exact	NEIS0596 (mafAMGI-2), NEIS1789 (mafAMGI-1)	194, 207	exact/ exact	NEIS0596 (mafAMGI-2, NEIS1789 (mafAMGI-1)	136, 18)/790, 792, 975)/456, 459	exact/ exact	NEIS0596 (mafAMGI-2), NEIS1789 (mafAMGI-1)	440, 443	exact	NEIS0596 (mafAMGI-2), NEIS1789 (mafAMGI-1), NEIS2083 (mafAMGI-3)	c(88, 13, 905)	KLR78364	adhesin, partial [Neisseria gonorrhoeae SK33414]	0	638.647	342	313	CFR35831	MafA-like protein [Neisseria gonorrhoeae]	0	541.576	384	265	5TSE_B	LPS-assembly lipoprotein LptE	92.42	2.7	35.79	9.6	75	143	4N4R_D	LPS-assembly lipoprotein LptE	90.91
18	20	24	0	24	23	hypothetical protein	212	212	partial	NEIS3106	8	exact	NEIS3106	8	partial	NEIS3106	8	-	-	-	partial	NEIS3106	8	partial	NEIS3106	8	WP_184957323	histidinol phosphate phosphatase [Neisseria gonorrhoeae]	2.06e-42	140.198	82	70	EOC46127	putative bis(5'-nucleosyl)-tetraphosphatase, symmetrical, partial [Neisseria meningitidis]	8.83e-11	63.5438	246	42	5GKX_A	Uncharacterized protein {Thermococcus onnurineus}	27.38	100	23.15	2.3	17	259	cd14264	DAGK_IM; Integral membrane diacylglycerol kinase	21.21
22	15	20	4	23	24	hypothetical protein	1127	1133	partial	NEIS2438	207	partial	NEIS2438	207	partial	NEIS2438	207	partial	NEIS2438	207	partial	NEIS2438	99/207	partial	NEIS2438	207	WP_181874166	hemagglutinin repeat-containing protein [Neisseria gonorrhoeae]STZ86356.1 putative h	0	727.243	394	366	WP_192894915	hemagglutinin repeat-containing protein, partial [Neisseria meningitidis]	0	521.546	522	290	6HIZ_DY	mS72 Trypanosoma, small ribosomal subunit	3.92	1900	18.87	2.8	21	163
22	0	24	25	17	18	outer membrane beta-barrel protein	134	863	partial	NEIS1403 (opaA)	1084	partial	-	-	partial	NEIS1403 (opaA)	536/717	partial	NEIS1719	1369/1576	partial	NEIS1403 (opaA)	536/1369	partial	NEIS1403 (opaA)	717	WP_082295251	outer membrane beta-barrel protein [Neisseria gonorrhoeae]CNS86600.1 OpaD protein [Neisseria gonorrhoeae]	1.35e-169	476.863	290	237	CNT40294	OpaD protein [Neisseria gonorrhoeae]	4.15e-164	460.685	230	237	2MLH_A	Opacity protein opA60 {Neisseria gonorrhoeae}	99.65	1.6e-13	115.15	22.9	191	238	cd19623	beta8_op opacity protein	99.62
25	25	23	24	0	8	hypothetical protein	317	317	exact	NEIS2085 (mafIo5MGI-3)	1	-	NEIS2085 (mafIo5MGI-3)	1	exact	NEIS2085 (mafIo5MGI-3)	1	exact	NEIS2085 (mafIo5MGI-3)	1	-	-	-	exact	NEIS2085 (mafIo5MGI-3)	1	WP_180798338	MafB family polymorphic toxin [Neisseria meningitidis]	2.26e-68	216.853	348	105							6JSX_A	Flagellar biosynthesis protein FlaG {Helicobacter pylori}	55.78	76	20.64	4.8	27	73	Q5UPC7	YL055_MIMIV Putative BTB/POZ domain-containing protein Acanthamoeba polyphaga mimivirus	43.42
22	1	23	23	11	23	hypothetical protein	221	356	partial	NEIS1452	274/278/286/344/532	partial	NEIS1452	289	partial	NEIS1452	334/343/347/493/877	partial	NEIS1452	445/532/533	partial	NEIS1452	289	partial	NEIS1452	1398/1450	WP_192507087	ribonuclease E [Pseudoalteromonas aurantia]MBE0367692.1 ribonuclease E [Pseudoalteromonas aurantia]	6e-21	95.9005	1095	94	WP_133417817	thermonuclease family protein [Macrococcus carouselicus]TDM02331.1 hypothetical protein	6.8e-20	92.8189	839	95	5MY7_A	Adhesin; lysozyme {Neisseria meningitidis}	96.44	0.0041	43.08	2.3	23	124	5CYB_A	Lipoprotein; lipocalin, lipoprotein {Streptococcus pneumoniae}	95.63
25	25	25	25	0	2	hypothetical protein	203	206	partial	NEIS2577 (mafIo4MGI-3)	6	partial	NEIS2577 (mafIo4MGI-3)	6	partial	NEIS2577 (mafIo4MGI-3)	6	partial	NEIS2577 (mafIo4MGI-3)	6	-	-	-	partial	NEIS2577 (mafIo4MGI-3)	6	EID30469	cysteine-rich CPCC [Streptococcus mitis SK579]	6.77e-39	133.265	134	66							2APO_B	Ribosome biogenesis protein Nop10	96.57	0.013	32.76	4.4	57	60	2EY4_F	Ribosome biogenesis protein Nop10	96.29
21	19	2	20	18	23	helix-turn-helix domain-containing protein	227	227	exact	NEIS2614	1/6	partial	NEIS2614	1	exact	NEIS2614	1	exact	NEIS2614	1	exact	NEIS2614	1	exact	NEIS2614	1/2	WP_118898642	helix-turn-helix domain-containing protein [Neisseria lactamica]	4.42e-43	142.124	75	75	WP_192214205	helix-turn-helix domain-containing protein [Neisseria gonorrhoeae]QOG40660.1 helix-turn-helix	1.03e-41	138.658	75	74	3EYI_A	Z-DNA-binding protein 1	96.52	0.04	28.92	5.8	45	72	2D1H_B	109aa long hypothetical transcriptional regulator	96.48
1	25	25	0	25	25	HINT domain-containing protein	629	629	partial	NEIS1800 (mafB-CT MGI-1)	173	exact	NEIS1800 (mafB-CT MGI-1)	236	exact	NEIS1800 (mafB-CT MGI-1)	236	-	-	-	exact	NEIS1800 (mafB-CTo1MGI-1)	105	exact	NEIS1800 (mafB-CT MGI-1)	31	WP_071200963	HINT domain-containing protein [Neisseria gonorrhoeae]OIA83264.1 pretoxin [Neisseria gonorrhoeae]	4.81e-145	410.609	209	209	WP_118885096	HINT domain-containing protein [Neisseria meningitidis]	6.44e-141	400.208	209	209	P82006	V14K_WSSV 14.5 kDa structural polyprotein (Fragment) White spot syndrome virus	78.03	3.4	12.93	0.9	10	12	cd20685	CdiA-CT_ECL_RNase-like	30.18
24	25	21	25	0	6	hypothetical protein	182	302	exact	NEIS2578	9	exact	NEIS2578	9	exact	NEIS2578	9	exact	NEIS2578	9	-	-	-	exact	NEIS2578	9		hypothetical protein											2FHZ_A	Colicin-E5 immunity protein	97.6	0.0014	42.95	8	83	109	1QWG_A	(2R)-phospho-3-sulfolactate synthase{Methanocaldococcus jannaschii}	57.11
1	25	1	25	25	25	multidrug effflux MFS transporter	1037	1061	partial	NEIS1706	9	exact	NEIS1706	9	-	-	-	partial	NEIS1706	9	partial	NEIS1706	9	partial	NEIS1706	9	WP_192391044	MFS transporter [Neisseria gonorrhoeae]QOG52251.1 multidrug effflux MFS transporter	0	666.381	500	353	CKL03816	integral membrane efflux protein [Neisseria meningitidis]	0	652.899	464	353	cd17325	MFS_MdtG_SLC18_like; bacterial MdtG-like and eukaryotic solute carrier 18 (SLC18) family of the Major Facilitator Superfamily	100	1.1e-38	266.15	43.4	330	432	cd17320	MFS_MdfA_MDR_like; Multidrug transporter MdfA and similar multidrug resistance (MDR) transporters of the Major Facilitator Superfamily	100
25	25	2	25	0	25	bifunctional diaminohydroxyphosphoribosylaminopyrimidine deaminase/5-amino-6-(5-phosphoribosylamino)uracil reductase RibD	1109	1109	exact	NEIS0403	10	partial	NEIS0403	10	exact	NEIS0403	208	exact	NEIS0403	207	-	-	-	exact	NEIS0403	329	WP_118814619	bifunctional diaminohydroxyphosphoribosylaminopyrimidine deaminase/5-amino-6-(5-phoshate…	0	701.049	369	369	WP_188210672	bifunctional diaminohydroxyphosphoribosylaminopyrimidine deaminase/5-amino-6-(5-phoshate…	0	654.825	386	364	2B3Z_D	Riboflavin biosynthesis protein ribD	100	9.4e-57	421.55	46.5	360	373	2G6V_B	Riboflavin biosynthesis protein ribD	100
0	0	25	25	25	25	NgoFVII family restriction endonuclease	1163	1163	-	-	-	exact	-	-	exact	NEIS2518	52	exact	NEIS2518	52	exact	NEIS2518	52	exact	NEIS2518	52	WP_070497260	NgoFVII family restriction endonuclease [Neisseria sp. HMSC064E01]OFN79170.1 hypothetical protein	0	632.869	373	381	WP_107919222	NgoFVII family restriction endonuclease [Neisseria elongata]	0	625.165	387	387	7CLG_B	Putative helicase; Restriction endonuclease, ATPase	99.55	4.6e-13	145.39	20.2	149	953	4RCT_B	Restriction endonuclease R.NgoVII	99.48
25	25	25	25	0	0	ComF family protein	281	563	exact	NEIS0365	3	-	NEIS0365	3	exact	NEIS0365	3	exact	NEIS0365	3	-	-	-	-	-	-	WP_196964368	ComF family protein [Neisseria meningitidis]MBG8974104.1 ComF family protein [Neisseria meningitidis]	3.29e-130	371.318	185	187	WP_085367082	ComF family protein [Neisseria dentiae]OSI13836.1 phosphoribosyltransferase [Neisseria dentiae]	6.1e-100	294.664	187	187	5ZGO_A	Adenine phosphoribosyltransferase	99.56	4.3e-14	99.3	8.9	130	178	6CZF_A	Amidophosphoribosyltransferase; PurF {Escherichia coli (strain K12)}	99.52
25	25	25	25	0	0	hypothetical protein	548	548	exact	NEIS0364	4	exact	NEIS0364	4	exact	NEIS0364	4	exact	NEIS0364	4	-	-	-	-	-	-	WP_172762568	carbamoyl phosphate synthetase subunit large, partial [Neisseria gonorrhoeae]	4.85e-82	246.899	121	121	WP_095206310	carbamoyl phosphate synthetase subunit large, partial [Neisseria gonorrhoeae]KLT0177	3.59e-51	167.548	83	83	3UQZ_C	DNA processing protein DprA	99.8	3.7e-18	129.63	14.7	150	288	3MAJ_A	DNA processing chain A	99.73
25	25	25	25	0	0	hypothetical protein	224	224	exact	NEIS2881	2	exact	NEIS2881	2	exact	NEIS2881	2	exact	NEIS2881	2	-	-	-	-	-	-	KLR88844	membrane protein, partial [Neisseria gonorrhoeae SK6987]	7.26e-34	118.242	61	61	KLS03012	membrane protein, partial [Neisseria gonorrhoeae SK22871]	1.2e-16	74.3294	39	39	Q197D8	022L_IIV3 Transmembrane protein 022L	76.72	40	27.27	7.7	69	225	5UM7_A	Thioredoxin signature protein; THIOREDOXIN-LIKE DOMAIN	67.58
25	0	25	0	25	25	hypothetical protein	176	176	partial	NEIS1124	96	exact	-	-	partial	NEIS1124	96	-	-	-	partial	NEIS1124	96	partial	NEIS1124	96	SPY09549	Periplasmic protein [Neisseria gonorrhoeae]	5.64e-36	124.79	117	58							6AHZ_A	CMP-N-acetylneuraminate-poly-alpha-2,8-sialyltransferase; Polysialyltransferase	47.65	30	18.65	1.6	16	35	6P3N_A	tetrahydroprotoberberine N-methyltransferase; methyltransferase {Glaucium flavum}	40.38
24	24	25	3	24	0	glycoside hydrolase family 104 protein	545	545	exact	NEIS2274 (atlA)	1	-	NEIS2274 (atlA)	1	exact	NEIS2274 (atlA)	1	exact	NEIS2274 (atlA)	1	exact	NEIS2274 (atlA)	1	-	-	-	APW53231	lysozyme [Neisseria gonorrhoeae NG-k51.05]	4.15e-103	300.827	145	145	SUA21577	AtlA protein [Neisseria gonorrhoeae]	1.32e-90	268.855	136	130	P03706	ENLYS_LAMBD Endolysin OS {Escherichia phage lambda}	99.69	5.3e-15	104.23	15.3	138	158	1AM7_B	LYSOZYME; GLYCOSIDASE, TRANSGLYCOSYLASE {Enterobacteria phage lambda}	99.64
24	24	25	3	24	0	hypothetical protein	158	158	exact	NEIS2275 (ych)	1	exact	NEIS2275 (ych)	1	exact	NEIS2275 (ych)	1	exact	NEIS2275 (ych)	1	exact	NEIS2275 (ych)	1	-	-	-		hypothetical protein											2LGH_A	Uncharacterized protein; AHSA1	92.19	1.9	24.09	6.4	48	144	cd08897	SRPBCC_CalC_Aha1-like_4; Putative hydrophobic ligand-binding SRPBCC domain	90.35
25	0	25	25	0	25	hypothetical protein	287	287	partial	NEIS1065	169	exact	-	-	partial	NEIS1065	169	partial	NEIS1065	169	-	-	-	partial	NEIS1065	169	ACF29651	putative periplasmic protein [Neisseria gonorrhoeae NCCP11945]ANJ49938.1 DUF4810 domain	1.98e-64	197.593	96	95	KMY25190	periplasmic protein [Neisseria gonorrhoeae FA6140]	5.58e-43	142.51	68	68	Q8LTD0	SPAN2_BPP2 Probable spanin, outer lipoprotein subunit Escherichia phage P2	97.52	0.001	37.85	5.9	73	96	6OEE_C	Type IV secretion system apparatus protein CagT; T4SS {Helicobacter pylori}	97.34
24	25	25	1	25	0	hypothetical protein	191	191	partial	NEIS0795	948	-	NEIS0795	948	partial	NEIS0795	948	partial	NEIS0795	948	partial	NEIS0795	948	-	-	-		hypothetical protein											1H3O_C	TRANSCRIPTION INITIATION FACTOR TFIID	30.3	84	17.95	1.8	39	75	P20196	A154_SSV1 Uncharacterized protein	27.1
0	24	25	0	25	25	hypothetical protein	614	614	-	-	-	partial	NEIS1085	988	partial	NEIS1085	988	-	-	-	partial	NEIS1085	988	partial	NEIS1085	988	WP_010360159	baseplate J/gp47 family protein [Neisseria gonorrhoeae]AZG27428.1 baseplate protein	0	530.791	415	264	WP_061727360	baseplate J/gp47 family protein [Neisseria meningitidis]CWP09674.1	1.11e-174	491.115	295	265	6U5B_p	Tri1a PA0618; bacteriocin, pyocin, VIRAL PROTEIN {Pseudomonas aeruginosa}	100	3.9e-32	230.94	30.8	254	295	P51767	BPJ_BPP2 Baseplate protein J Escherichia phage P2	100
25	25	24	25	0	0	type IV pilin protein	389	389	exact	NEIS0487 (pilV)	10/482	partial	NEIS0487 (pilV)	33/620	exact	NEIS0487 (pilV)	10/1051	exact	NEIS0487 (pilV)	65/212/350	-	-	-	-	-	-	WP_136168922	type IV pilin protein [Neisseria gonorrhoeae]THC39591.1 type IV pilin protein [Neisseria gonorrhoeae]	4.19e-87	257.684	129	129	WP_002256439	type IV pilin protein [Neisseria meningitidis]ARB69217.1 type IV pilin protein	1.1e-79	238.81	129	129	4IXJ_A	Fimbrial protein (Pilin) {Clostridium difficile}	99.13	9.8e-10	72.05	8.4	63	283	6XXD_L	PilA; Type IV pilin glycosylation twitching motility	98.94
24	25	25	25	0	0	7-carboxy-7-deazaguanine synthase QueE	638	638	exact	NEIS0468	38	exact	NEIS0468	38	exact	NEIS0468	38	exact	NEIS0468	38	-	-	-	-	-	-	WP_070682380	7-carboxy-7-deazaguanine synthase QueE [Neisseria sp. HMSC055H02]OFR02262.1 7-carboxy-7-deazaguanine synthase	9.08e-146	412.535	212	212	WP_188209391	radical SAM protein [Neisseria sp. KH1003-01]MBD0768758.1 7-carboxy-7-deazaguanine synthase	2.45e-137	391.349	211	209	4NJH_B	7-carboxy-7-deazaguanine synthase	99.92	5.3e-23	160.55	18.4	191	230	6NHL_B	7-carboxy-7-deazaguanine synthase	99.9
24	25	25	25	0	0	hypothetical protein	368	368	exact	NEIS0467	30/110	exact	NEIS0467	30	exact	NEIS0467	30	exact	NEIS0467	30	-	-	-	-	-	-	WP_003712546	DUF1304 domain-containing protein [Neisseria lactamica]ARB04238.1 hypothetical protein	6.49e-70	213.772	123	112							5UOI_A	HHH_rd1_0142, DE NOVO PROTEIN; NMR {Escherichia coli}	21.56	270	16.5	2.8	24	43
24	25	23	24	0	2	hypothetical protein	188	359	partial	NEIS2483	25	exact	NEIS2483	25	partial	NEIS2483	25	partial	NEIS2483	25	-	-	-					hypothetical protein											1V74_B	Colicin D immunity protein	96.04	0.095	35.86	7.3	78	87	6VME_N	Vacuolar protein sorting-associated protein 37B	85.85
24	0	1	24	25	25	hypothetical protein	551	551	partial	NEIS2006 (gntP)	876	partial	-	-	-	-	-	partial	NEIS2006 (gntP)	937	partial	NEIS2006 (gntP)	876	partial	NEIS2006 (gntP)	876		hypothetical protein											Q01438	COMCA_BPT4 Protein comC-alpha Enterobacteria phage T4	8.63	360	22.77	1.3	21	141
24	25	25	24	0	0	hypothetical protein	419	419	partial	NEIS0591	2	-	NEIS0591	2	partial	NEIS0591	1	partial	NEIS0591	2	-	-	-	-	-	-		hypothetical protein											A4ZUA3	Y107B_ABVP Uncharacterized protein	40.31	150	20.3	4.3	53	107	P09501	TGB3_WCMVM Movement protein TGBp3 White clover mosaic virus (strain M)	34.46
24	24	5	24	22	0	hypothetical protein	125	125	partial	NEIS2088	7	partial	NEIS2088	7	partial	NEIS2088	7	partial	NEIS2088	7	partial	NEIS2088	7	-	-	-	WP_082285849	polymorphic toxin MafB class 3 [Neisseria gonorrhoeae]CNR13804.1 protein MafB5 [Neisseria gonorrhoeae]	0	1044.26	521	521	WP_124693350	polymorphic toxin MafB class 3 [Neisseria gonorrhoeae]AZG27083.1 polymorphic toxin M	0	723.391	468	372	6ITC_B	Translocating peptide; SecA, SecY, Translocation {Bacillus subtilis}	22.74	66	27.73	0.6	50	59
3	25	23	0	22	24	hypothetical protein	359	359	exact	NEIS1802	2	partial	NEIS1802	2	exact	NEIS1802	2	-	-	-	exact	NEIS1802	30	exact	NEIS1802	17	CDS93639	Putative lipoprotein (fragment) [Clostridioides difficile]	4.7e-15	72.0182	36	36							4H7W_A	UPF0406 protein C16orf57; 2H Phosphoesterase, UNKNOWN FUNCTION {Homo sapiens}	61.72	31	25.89	4.3	36	193	2GYK_E	Colicin-E9 immunity protein	23.97
25	0	25	22	25	0	hypothetical protein	134	134	partial	NEIS2467	40	exact	-	-	partial	NEIS2467	40	partial	NEIS2467	40	partial	NEIS2467	40	-	-	-	WP_169335296	thioester dehydrase [Neisseria gonorrhoeae]TJX02620.1 thioester dehydrase [Neisseria gonorrhoeae]	1.02e-22	91.6633	155	44	KAE9499620	putative 3-hydroxylacyl-(Acyl carrier protein) dehydratase [Neisseria gonorrhoeae]	5.27e-20	82.8037	94	44	1U1Z_C	(3R)-hydroxymyristoyl-[acyl carrier protein] dehydratase	90.84	1.3	26.15	4.2	28	168	6QSR_B	Beta-hydroxyacyl-(Acyl-carrier-protein) dehydratase FabA/FabZ	88.2
23	11	25	14	20	4	hypothetical protein	107	107	partial	NEIS2054	970	-	NEIS2054	970	partial	NEIS2054	970	partial	NEIS2054	970	partial	NEIS2054	970	partial	NEIS2054	970		hypothetical protein											2E9X_E	DNA replication complex GINS protein PSF1 {Homo sapiens}	79.98	3.9	22.25	2.3	16	149	cd11710	GINS_A_psf1; Alpha-helical domain of GINS complex protein Psf1	77.32
0	25	25	0	25	21	immunity 8 family protein	92	359	-	-	-	partial	NEIS0233	7	exact	NEIS0233	14	-	-	-	exact	NEIS0233	14	exact	NEIS0233	14	WP_181778281	immunity 8 family protein [Neisseria meningitidis]SUA26015.1 Uncharacterised protein	1.67e-65	202.216	124	118	WP_123805046	MULTISPECIES: immunity 8 family protein [unclassified Neisseria]RPD83150.1 hypothetical protein	3.32e-64	198.749	119	118	4H62_V	Mediator of RNA polymerase II transcription subunit 22	63.56	19	18.41	2.3	18	31	6M7Y_D	Lantibiotic; RiPP, nisin, tRNA-dependent, dehydratase {Lactococcus lactis}	60.81
24	23	21	1	25	1	hypothetical protein	209	209	partial	NEIS2520	30	exact	NEIS2520	30	partial	NEIS2520	30	partial	NEIS2520	30	partial	NEIS2520	30	partial	NEIS2520	30		hypothetical protein											Q197B0	VF145_IIV3 Uncharacterized protein 050L Invertebrate iridescent virus	20.13	81	22.74	0.5	13	152
24	25	1	25	0	21	immunity 41 family protein	398	398	exact	NEIS1795 (mafIo2MGI-2), NEIS1796	10, 605	partial	NEIS1795 (mafIo2MGI-2, NEIS1796	15, 606	-	-	-	exact	NEIS1795 (mafIo2MGI-2), NEIS1796	10, 605	-	-	-	exact	NEIS1795 (mafIo2MGI-2), NEIS1796	c(15, 606)	CWO16008	MafB alternative C terminus [Neisseria meningitidis]	2.2e-85	256.914	228	128	WP_107843599	immunity 41 family protein [Neisseria sicca]	1.03e-66	206.068	125	122	6YXY_AT	bL19m; mitoribosome {Trypanosoma brucei brucei}	27.34	62	24.15	1.1	18	144	3F4M_A	Tumor necrosis factor, alpha-induced protein 8-like protein 2	25.1
21	25	21	21	0	2	hypothetical protein	311	344	exact	NEIS2484	2	exact	NEIS2484	10	exact	NEIS2484	12	exact	NEIS2484	2	-	-	-	partial	NEIS2484	10		hypothetical protein											1P2F_A	Response Regulator; DrrB, OmpR/PhoB {Thermotoga maritima}	30.95	85	21.79	2.3	26	220	6LG3_A	PhiRv1 phage protein; bacterial toxin {Mycobacterium tuberculosis}	26
20	0	23	8	24	15	hypothetical protein	365	536	partial	NEIS2603	64	exact	-	-	partial	NEIS2603	64	partial	NEIS2603	3	partial	NEIS2603	3/21/36	exact	NEIS2603	20/30	ACF29330	putative phage associated protein [Neisseria gonorrhoeae NCCP11945]EEZ52118.1 predicted protein	1.15e-125	359.377	192	178	QBK51516	phage associated protein [Neisseria gonorrhoeae]QBK53710.1 hypothetical protein TFGB	4.64e-100	293.893	172	164	5CM2_Z	TRNA METHYLTRANSFERASE; CLASS I METHYLTRANSFERASE	98.63	3.5e-07	70.24	8.5	64	205	cd19262	AdoMet_MTase_I; class I SAM-binding methyltransferase. S-adenosylmethionine-dependent methyltransferases	98.55
2	22	25	21	1	17	pilin	179	830	partial	NEIS0210 (pilE)	1895	partial	NEIS0210 (pilE)	265	partial	NEIS0210 (pilE)	1895	partial	NEIS0210 (pilE)	1860	partial	NEIS0210 (pilE)	558	partial	pilS	32	TJX01607	pilin [Neisseria gonorrhoeae]	8.62e-177	494.967	274	244	EJU80370	large PilS cassette [Neisseria meningitidis NM3001]	7.71e-116	341.273	291	251	4V1J_A	FIMBRIAL PROTEIN {NEISSERIA MENINGITIDIS}	98.71	6.1e-08	77.18	6.5	132	142	6GMS_A	Prepilin peptidase-dependent protein D; TYPE IV PILIN {Escherichia coli O157:H7}	98.69
21	13	25	19	0	9	hypothetical protein	173	173	partial	NEIS2084 (mafBMGI-3)	991	partial	NEIS2084 (mafBMGI-3)	991	partial	NEIS2084 (mafBMGI-3)	991	partial	NEIS2084 (mafBMGI-3)	991	-	-	-	partial	NEIS2084 (mafBMGI-3)	991	OOG95765	adhesin [Neisseria meningitidis]	2.45e-65	206.453	284	97	WP_101307654	MafB family polymorphic toxin, partial [Neisseria meningitidis]PKU06542.1 hypothetical protein	2.65e-64	200.675	189	97	5YRZ_D	HicA; Antitoxin {Streptococcus pneumoniae}	65	29	22.88	4.1	44	89	6G26_E	HicA; N-terminal domain of the antitoxin HicB	58.38
12	22	10	19	22	0	hypothetical protein	344	344	partial	NEIS2798	72	partial	NEIS2798	72	partial	NEIS2798	72	partial	NEIS2798	72	partial	NEIS2798	72	-	-	-	WP_106346894	hypothetical protein [Neisseria gonorrhoeae]SBN18913.1 phage associated protein [Neisseria gonorrhoeae]	5.65e-75	225.713	114	114							P51729	YO25_BPHC1 Uncharacterized 13.1 kDa protein in lys 3'region Haemophilus phage	98.75	4.4e-06	50.91	14	36	115	Q9T1T4	VP14_BPAPS Putative protein p14 Acyrthosiphon pisum secondary endosymbiont phage 1	98.63
4	11	15	9	19	25	hypothetical protein	200	242	exact	NEIS2610	10/13/16/47	partial	NEIS2610	10/12/13/14/17	exact	NEIS2610	1/6/7/12/14	exact	NEIS2610	10/17/19/23	exact	NEIS2610	6/10	exact	NEIS2610	6/12		hypothetical protein											P52365	UL91_HHV7J Protein U62 Human herpesvirus 7	89.51	1	30.1	3.3	41	75	F5HFJ8	UL91_HCMVM Protein UL91 Human cytomegalovirus	89.35
25	13	21	25	0	0	hypothetical protein	287	287	partial	pilS	26	exact	pilS	26	partial	pilS	26	partial	pilS	26	-	-	-	-	-	-	WP_020997333	hypothetical protein [Neisseria gonorrhoeae]AGU85044.1 ubiquitin-activating enzyme E1	1.21e-61	190.66	95	95	CWM84493	putative ubiquitin-activating enzyme E1 family protein [Neisseria meningitidis]CWO74	3.99e-34	120.939	88	61	O55755	156R_IIV6 Uncharacterized protein =Invertebrate iridescent virus	3.25	800	15.75	0.2	4	57
23	24	25	3	0	7	cold shock domain-containing protein	584	587	exact	NEIS2277 (cspA)	2	partial	NEIS2277 (cspA)	2	exact	NEIS2277 (cspA)	2	exact	NEIS2277 (cspA)	2	-	-	-	partial	NEIS2277 (cspA)	83	WP_127401251	cold shock domain-containing protein [Neisseria meningitidis]	3.82e-128	367.466	214	214	WP_002256867	cold shock domain-containing protein [Neisseria meningitidis]ARB69807.1 cold shock protein	1.8e-125	359.762	193	197	2K5N_A	Putative cold-shock protein	98.57	2.3e-06	56.96	10.1	63	74	1G6P_A	COLD SHOCK PROTEIN TMCSP	98.51
7	25	25	25	0	0	hypothetical protein	719	719	exact	NEIS3209	1	exact	NEIS3209	1	exact	NEIS3209	1	exact	NEIS3209	2	-	-	-	-	-	-		hypothetical protein											cd05124	AFK; Catalytic domain of Actin-Fragmin Kinase.	99.86	2.9e-20	152.78	16	145	229	cd17792	CtkA; serine/threonine-protein kinase CtkA	99.85
16	16	12	12	1	23	hypothetical protein	410	410	partial	NEIS1413	771	exact	NEIS1413	771	partial	NEIS1413	771	partial	NEIS1413	771	partial	NEIS1413	771	partial	NEIS1413	771	AKP10528	NAD-specific glutamate dehydrogenase [Neisseria gonorrhoeae]EEZ43376.1 glutamate dehydrogenase	6.36e-94	275.404	136	136	CWP76800	glutamate dehydrogenase [Neisseria meningitidis]CWP96449.1 glutamate dehydrogenase	1.38e-31	115.931	82	70	5K12_D	Glutamate dehydrogenase 1, mitochondrial	99.9	1.3e-23	182.71	11	117	558	4XGI_D	Glutamate dehydrogenasede	99.9
13	21	13	6	18	8	hypothetical protein	116	116	partial	NEIS1879	97	partial	NEIS1879	97	partial	NEIS1879	97	partial	NEIS1879	97	partial	NEIS1879	97	partial	NEIS1879	97		hypothetical protein											7AOI_Al	mL49; mitochondria, translation, trypanosoma, assembly, evolution, ribosome	53.43	4.9	26.67	-0.9	12	182	6YXY_Al	mL49; mitoribosome {Trypanosoma brucei brucei}	42.91
16	8	6	3	24	23	hypothetical protein	203	203	partial	NEIS2250 (traD)	99	partial	NEIS2250 (traD)	99	partial	NEIS2250 (traD)	99	partial	NEIS2250 (traD)	99	partial	NEIS2250 (traD)	97	partial	NEIS2250 (traD)	97	WP_139627165	type IV conjugative transfer system coupling protein TraD [Neisseria meningitidis]	0	1390.56	680	680	WP_095502563	MULTISPECIES: type IV conjugative transfer system coupling protein TraD [Neisseria]	0	1177.16	683	679	6SZ9_A	IcmO (DotL) Gram-negative bacteria, type 4 secretion system	100	1.7e-32	313.72	48.2	438	783	1E9R_E	CONJUGAL TRANSFER PROTEIN TRWB	100
24	25	1	25	0	4	hypothetical protein	155	410	exact	NEIS2572	5/6	partial	NEIS2572	6	-	-	-	exact	NEIS2572	5	-	-	-	exact	NEIS2572	5		hypothetical protein											Q05301	VG84_BPML5 Gene 84 protein Mycobacterium phage L5	85.76	6.9	25.83	5.4	40	66	O64266	VG84_BPMD2 Gene 84 protein Mycobacterium phage D29	80.2
18	0	1	13	23	24	hypothetical protein	110	110	partial	NEIS1259	37	exact	-	-	-	-	-	partial	NEIS1259	37	partial	NEIS1259	37	partial	NEIS1259	37	AAB61229	orf [Neisseria gonorrhoeae]	8.72e-13	62.7734	36	36							7DCO_P	Pre-mRNA-processing protein 45; RNA splicing, spliceosome	86.36	0.65	33.07	1.1	14	379	6QDV_K	SNW domain-containing protein 1; spliceosome {Homo sapiens}	83.64
25	25	1	25	0	2	autotransporter	323	326	partial	NEIS1943	971	-	NEIS1943	971	-	-	-	partial	NEIS1943	971	-	-	-	partial	NEIS1943	582	WP_033911201	autotransporter [Neisseria gonorrhoeae]TJW88473.1 autotransporter [Neisseria gonorrhoeae]	7.35e-59	186.808	177	108	WP_101135699	peptidase [Neisseria meningitidis]	9.41e-43	144.05	117	96	Q05248	VG38_BPML5 Gene 38 protein Mycobacterium phage L5	97.03	0.0019	40.35	3.7	32	50	4N01_A	Periplasmic binding protein	95.38
24	25	25	3	0	0	hypothetical protein	149	149	partial	NEIS2936	18	partial	NEIS2936	18	partial	NEIS2936	18	partial	NEIS2936	18	-	-	-	-	-	-	WP_010951175	phage associated protein [Neisseria gonorrhoeae]AAW89753.1 phage-associated protein	5.59e-27	100.138	66	48							5C8J_L	Protein MJ0480; membrane protein insertase {Homo sapiens}	85.65	3.4	27.73	4.1	39	207	4WHE_A	Phage shock protein A; PspA/IM30 family, AAA+ protein regulation, transcriptional regulation	75.16
1	25	25	0	25	0	type I restriction endonuclease subunit R	1373	1373	partial	NEIS2534	368	partial	NEIS2534	78	partial	NEIS2534	79	-	-	-	partial	NEIS2534	78	-	-	-	KLS41142	type I restriction endonuclease, partial [Neisseria gonorrhoeae SK23020]	0	874.004	515	453	SBN02917	type I restriction enzyme [Neisseria gonorrhoeae]SBQ19811.1 type I restriction enzyme	0	864.759	719	453	4XJX_B	HsdR; Restriction enzyme {Escherichia coli}	100	1.2e-40	367.1	31.7	368	1038	3H1T_A	Type I site-specific restriction-modification system	99.74
0	25	2	0	25	25	ATP-dependent chaperone ClpB	2573	2573	-	-	-	partial	NEIS1409	24	exact	NEIS1409	1659	-	-	-	exact	NEIS1409	533	exact	NEIS1409	25	WP_151052559	ATP-dependent chaperone ClpB [Neisseria zalophi]QEY26873.1 ATP-dependent chaperone C	0	1547.72	856	856	WP_047760585	ATP-dependent chaperone ClpB [Neisseria arctica]KLT73352.1 protein disaggregation	0	1531.54	860	856	6AZY_A	Heat shock protein Hsp104	100	2e-67	654.69	97.2	852	885	5D4W_C	Putative heat shock protein; protein disaggregase, ATPase	100
0	0	2	25	25	25	glycosyltransferase	446	1172	-	-	-		-	-	partial	Closest match: NEIS0400 (pglH)	418	exact	NEIS0400 (pglH)	170/758	exact	NEIS0400 (pglH)	515	exact	NEIS0400 (pglH)	20	WP_118833673	glycosyltransferase [Neisseria meningitidis]	0	761.525	401	388	WP_148086632	glycosyltransferase [Neisseria meningitidis]RPC48706.1 hypothetical protein	0	731.48	369	390	cd03794	GT4_WbuB-like; Escherichia coli WbuB and similar proteins	100	6.4e-35	261.52	37.2	375	392	cd03800	GT4_sucrose_synthase; sucrose-phosphate synthase and similar proteins	100
25	1	25	25	0	0	M48 family metallopeptidase	689	689	exact	NEIS2016	134/135	-	NEIS2016	10	exact	NEIS2016	137	exact	NEIS2016	46	-	-	-	-	-	-	WP_050176712	M48 family metallopeptidase [Neisseria meningitidis]CKK76439.1 Protein of uncharacterized function	6.17e-146	414.461	230	230	WP_014574282	M48 family metallopeptidase [Neisseria meningitidis]CAX50996.1 conserved hypothetical protein	6.5e-144	409.453	229	229	cd07344	M48_yhfN_like; Peptidase M48 YhfN-like, a novel minigluzincin	99.91	4e-23	143.65	11.9	95	100	5XBN_A	Wss1p; protease {Saccharomyces cerevisiae FostersO}	99.87
24	25	3	25	0	0	hypothetical protein	239	446	partial	NEIS0796	51	exact	NEIS0796	51	partial	NEIS0796	89	partial	NEIS0796	51	-	-	-	-	-	-		hypothetical protein											5Z2W_B	Cell division protein FtsB {Escherichia coli}	25.94	100	17.23	1.6	10	35	6FRK_u	Signal recognition particle subunit SRP68; ER membrane targeting ribosome Signal recognition particle	25.84
25	0	3	0	24	25	hypothetical protein	458	458	partial	NEIS0493	76	partial	-	-	partial	NEIS0493	76	-	-	-	partial	NEIS0493	94	partial	NEIS0493	94	WP_049359467	NnrS family protein, partial [Neisseria meningitidis]	5.17e-07	56.225	223	28	WP_075875187	NnrS family protein [Haemophilus parainfluenzae]OLV28799.1 hypothetical protein BSO1	1.3e-06	55.8398	365	31	P16845	UL22A_HCMVA Glycoprotein UL22A Human cytomegalovirus (strain AD169)	25.98	150	24.32	3	30	103
1	0	1	25	25	25	hypothetical protein	518	767	exact	NEIS0009	53	-	-	-	-	-	-	exact	NEIS0009	305	exact	NEIS0009	53	exact	NEIS0009	53	SBQ23018	putative lipoprotein [Neisseria gonorrhoeae]	0	696.427	337	337	KMW64401	lipoprotein [Neisseria gonorrhoeae DGI18]KMY04870.1 lipoprotein [Neisseria gonorrhoeae]	5.95e-81	252.292	177	147	4HWM_A	Uncharacterized protein yedD	96.96	0.0068	54.75	8	90	130	5CYB_A	Lipoprotein; lipocalin, lipoprotein, Pcc {Streptococcus pneumoniae}	96.82
19	19	6	23	0	10	hypothetical protein	149	149	partial	NEIS0340 (fetB2)	71	-	NEIS0340 (fetB2)	71	partial	NEIS0340 (fetB2)	71	partial	NEIS0340 (fetB2)	71	-	-	-	partial	NEIS0340 (fetB2)	71	WP_124693350	polymorphic toxin MafB class 3 [Neisseria gonorrhoeae]AZG27083.1 polymorphic toxin M	0	948.347	468	468	WP_050173568	polymorphic toxin MafB class 3 [Neisseria gonorrhoeae]CNR03075.1 MafB-like protein	0	871.692	489	489	4UU4_A	PERIPLASMIC LIPOPOLYSACCHARIDE TRANSPORT PROTEIN LPTH; {PSEUDOMONAS AERUGINOSIS}	27.1	56	29.78	1.1	86	175	5OLJ_A	Dipeptidyl peptidase IV; dipeptidyl peptidase 4 Porphyromonas gingivalis	25.9
24	24	25	3	0	0	hypothetical protein	2999	2999	partial	NEIS2273 (traG)	2/5/8	partial	NEIS2273 (traG)	2	partial	NEIS2273 (traG)	2	partial	NEIS2273 (traG)	2	-	-	-	-	-	-	WP_169335616	conjugal transfer protein TraG, partial [Neisseria gonorrhoeae]TJX26141.1 conjugal transfer protein	0	1889.77	922	921	WP_049359978	conjugal transfer protein TraG [Neisseria meningitidis]	0	1733	1036	1035	Q8JSZ3	GP_CCHFI Envelopment polyprotein Crimean-Congo hemorrhagic fever virus	42.66	65	41	5.1	33	1684	5LEG_3G	Pilin; F-pilus Conjugation Type IV secretion system	37.46
0	25	1	0	25	25	zinc-dependent alcohol dehydrogenase family protein	1046	1046	-	-	-	partial	NEIS0486 (adhA)	203	-	-	-	-	-	-	exact	NEIS0486 (adhA)	111	exact	NEIS0486 (adhA)	111/1007	KJJ12527	alcohol dehydrogenase, propanol-preferring [Neisseria sp. HMSC06F02]	0.00e+00	644.04	416	347	WP_195690050	MULTISPECIES: alcohol dehydrogenase AdhP [Neisseria spp]	0.00e+00	629.017	346	348	4GKV_D	Alcohol dehydrogenase, propanol-preferring {Escherichia coli}	100	1.3e-28	205.01	43	335	336	6N7L_E	Alcohol dehydrogenase	100
0	25	25	0	0	25	hypothetical protein	422	425	-	-	-	exact	NEIS2734	1	exact	NEIS2734	1	-	-	-	-	-	-	exact	NEIS2734	1	WP_123349058	MULTISPECIES: toxin-antitoxin system YwqK family antitoxin	1.58e-17	82.4185	151	100	WP_148284518	toxin-antitoxin system YwqK family antitoxin [Providencia burhodogranariea]	1.19e-15	77.0258	130	97	1MUF_A	SET9; SET domain, histone lysine methyltransferase, {Homo sapiens}	99.08	1.3e-8	64.5	11.7	72	257	1H3I_B	HISTONE H3 LYSINE 4 SPECIFIC METHYLTRANSFERASE {HOMO SAPIENS}	99.03
0	0	25	0	25	25	hypothetical protein	569	569	-	-	-	exact	-	-	partial	NEIS1058	29	-	-	-	partial	NEIS1058	29	partial	NEIS1058	29	WP_033910032	tail fiber protein [Neisseria gonorrhoeae]AZG18073.1 phage tail protein [Neisseria gonorrhoeae]	1.79e-130	372.089	189	189	WP_180301989	tail fiber protein, partial [Neisseria meningitidis]	3.51e-95	283.108	192	189	P51735	FIB31_BPHC1 Probable tail fiber protein Haemophilus phage	95.55	0.042	50.21	5.1	101	925	3DA0_A	Cleaved chimeric receptor binding protein from bacteriophages TP901-1 and p2	80.81
0	0	1	25	25	25	glycosyltransferase family 4 protein	413	1070	-	-	-	-	-	-	-	-	-	exact	NEIS0401 (pglG)	47/650	exact	NEIS0401 (pglG)	148	exact	NEIS0401 (pglG)	148	WP_101105708	glycosyltransferase family 4 protein [Neisseria meningitidis]	0.00e+00	687.182	377	377	WP_101131789	glycosyltransferase family 4 protein [Neisseria meningitidis]	0.00e+00	654.055	356	356	cd04962	GT4_BshA-like; N-acetyl-alpha-D-glucosaminyl L-malate synthase BshA and similar proteins	100	2.6e-39	257.77	37.8	348	370	cd03807	GT4_WbnK-like; Shigella dysenteriae WbnK and similar proteins	100
24	0	2	0	25	25	hypothetical protein	281	281	exact	NEIS2667	6	-	-	-	exact	NEIS2667	2	-	-	-	exact	NEIS2667	6	exact	NEIS2667	11		hypothetical protein											Q573E0	Y159_AFV2P Putative transmembrane protein ORF159 Acidianus filamentous virus 2	22.3	61	25.76	0.3	31	159
6	1	7	24	23	15	pilin	101	965	partial	NEIS0210 (pilE)	1899	partial	NEIS0210 (pilE)	846	partial	NEIS0210 (pilE)	1911	partial	NEIS0210 (pilE)	1866	partial	pilS	33	partial	NEIS0210 (pilE)	494	SBN13660	large pilS cassette [Neisseria gonorrhoeae]SBQ23070.1 large pilS cassette [Neisseria	4.46e-151	425.631	209	209	BCD78522	fimbrial protein MS11-D1 precursor [Neisseria gonorrhoeae]GFL05739.1 fimbrial protein	4.26e-126	362.844	210	209	4V1J_A	FIMBRIAL PROTEIN; TYPE IV PILLUS {NEISSERIA MENINGITIDIS MC58}	98.68	8.3e-8	71.1	6	133	142	1QVE_A	Fimbrial protein; Type IV Pilin {Pseudomonas aeruginosa}	98.45
0	25	1	0	25	25	Bro-N domain-containing protein	851	851	-	-	-	partial	NEIS2719	15	-	-	-	-	-	-	partial	NEIS2719	15	partial	NEIS2719	43/64	WP_003695018	Bro-N domain-containing protein [Neisseria gonorrhoeae]EEZ47484.1 phage protein [Neisseria gonorrhoeae]	0.00e+00	531.561	283	283	CNT24344	phage associated protein [Neisseria gonorrhoeae]	4.78e-129	383.645	490	282	P03037	RANT_BPP22 Antirepressor protein Salmonella phage P22	99.93	4.5e-23	166.95	26.4	262	300	Q9YML3	BROJ_NPVLD Uncharacterized Bro-N domain-containing protein J Lymantria dispar multicapsid nuclear polyhedrosis virus	98.26
25	0	25	25	0	0	hypothetical protein	455	455	partial	NEIS1801	22	partial	-	-	partial	NEIS1801	69	partial	NEIS1801	22	-	-	-	-	-	-		hypothetical protein											3GMV_X	Beta-lactamase inhibitory protein BLIP-I; 2 {Streptomyces exf}	98.11	8.2e-05	51.14	9.3	123	156	3GMX_B	BLP {Streptomyces clavuligerus}	97.78
25	0	1	25	25	0	hypothetical protein	440	440	exact	NEIS2734	2	-	-	-	-	-	-	exact	NEIS2734	2	exact	NEIS2734	2	-	-	-	WP_148284518	toxin-antitoxin system YwqK family antitoxin [Providencia burhodogranariea]	1.77e-14	73.9442	130	83	WP_121267091	toxin-antitoxin system YwqK family antitoxin [Enterobacter sp. R1(2018)]RKQ40066.1]	2.41e-14	74.3294	158	89	1MUF_A	SET9; SET domain, histone lysine methyltransferase,{Homo sapiens}	99.13	2.2e-9	68.7	9.9	76	257	1H3I_B	HISTONE H3 LYSINE 4 SPECIFIC METHYLTRANSFERAS {HOMO SAPIENS}	99.11
25	25	1	25	0	0	hypothetical protein	299	302	partial	NEIS0013	80	-	NEIS0013	80	-	-	-	partial	NEIS0013	80	-	-	-	-	-	-	ANJ47807	phage tail protein [Neisseria gonorrhoeae]EEZ50244.1 predicted protein [Neisseria gonorrhoeae]	1.20e-63	196.052	99	99	WP_033910032	tail fiber protein [Neisseria gonorrhoeae]AZG18073.1 phage tail protein [Neisseria gonorrhoeae]	1.38e-31	117.857	189	101	P16802	IR02_HCMVA Uncharacterized protein IRL2 Human cytomegalovirus	19.49	150	18.06	1.4	17	115
0	25	1	0	25	24	hypothetical protein	455	455	-	-	-	partial	NEIS1801	90	-	-	-	-	-	-	partial	NEIS1801	93	partial	NEIS1801	84		hypothetical protein											3GMV_X	Beta-lactamase inhibitory protein BLIP-I; 2 {Streptomyces exf}	98.19	5.1e-05	52.49	9.6	122	156	3GMX_B	BLP {Streptomyces clavuligerus}	97.78
15	16	13	9	6	15	hypothetical protein	185	335	partial	NEIS0573	612	partial	NEIS0573	612	partial	NEIS0573	612	partial	NEIS0573	612	partial	CNEIS0573	612	partial	Closest match: NEIS0573	612		hypothetical protein											cd00472	Rib; Ribosomal protein L24e/L24	23.04	84	16.71	0.9	13	54	O36405	TEG7_ALHV1 Tegument protein UL51 homolog Alcelaphine herpesvirus 1	20.61
24	25	1	0	0	25	acetyltransferase	128	128	partial	NEIS1929	8/133	partial	NEIS1929	8	-	-	-	-	-	-	-	-	-	partial	NEIS1929	8	WP_050893025	acetyltransferase [Neisseria meningitidis]	3.96e-19	79.337	42	42	ROU63320	acyltransferase [Neisseria gonorrhoeae]ROV22787.1 acyltransferase [Neisseria gonorrhoeae]	1.23e-18	81.6481	172	42	6PXA_B	Chloramphenicol acetyltransferase	98.65	8.2e-7	36	5.5	38	221	4HZD_B	CysE, serine acetyltransferase	98.63
25	0	24	25	0	0	ATP-dependent chaperone ClpB	2579	2579	exact	NEIS1409	17/315	partial	-	-	exact	NEIS1409	17/523	exact	NEIS1409	16	-	-	-	-	-	-	CKK81481	ClpB protein [Neisseria meningitidis]	0.00e+00	1568.9	865	793	WP_151052559	ATP-dependent chaperone ClpB [Neisseria zalophi]QEY26873.1 ATP-dependent chaperone	0.00e+00	1492.63	856	858	6AZY_A	Heat shock protein Hsp104; disaggregase, AAA+ ATPase S	100	3.1e-63	613.07	96.9	845	885	6DJU_B	Chaperone protein ClpB Mycobacterium tuberculosis	100
0	24	23	1	25	0	hypothetical protein	485	488	-	-	-	-	NEIS0831 (pilX)	51	exact	NEIS0831 (pilX)	426	exact	NEIS0831 (pilX)	426	exact	NEIS0831 (pilX)	1179	-	-	-	KLS45584	type IV pilin [Neisseria gonorrhoeae ATL_2011_01-21]GFM01157.1 type IV pilin [Neisseria gonorrhoeae]	3.27e-110	318.546	162	162	WP_123767198	prepilin-type N-terminal cleavage/methylation domain-containing protein [Neisseria gonorrhoeae]	3.51e-102	298.516	162	162	4IXJ_A	Fimbrial protein (Pilin); filament formation, CELL ADHESION {Clostridium difficile}	99.16	3.6e-10	85.42	8.6	67	283	6XXD_L	PilA; Type IV pilin glycosylation twitching motility {Thermus thermophilus)	99.15
25	0	22	0	25	0	hypothetical protein	245	245	partial	NEIS1201	955	exact	-	-	partial	NEIS1201	955	-	-	-	partial	NEIS1201	955	-	-	-		hypothetical protein											2L8K_A	Non-structural protein 7; VIRAL PROTEIN {Equine arteritis virus}	30.32	78	23.63	2	13	123	5MEB_B	Cell division cycle protein CDT1	29.63
24	24	19	3	0	0	hypothetical protein	407	407	exact	NEIS2295 (yecB)	4	-	NEIS2295 (yecB)	4	exact	NEIS2295 (yecB)	4	exact	NEIS2295 (yecB)	4	-	-	-	-	-	-		hypothetical protein											Q9T1Q1	VP47_BPAPS Putative protein p47 Acyrthosiphon pisum secondary endosymbiont phage 1	99.58	3.1e-12	88.64	19.3	18	190	6H9L_A	Uncharacterized protein; MEMBRANE PROTEIN; {Korarchaeum cryptofilum}	99.27
7	0	11	20	24	1	hypothetical protein	218	260	partial	NEIS2798	27/72	exact	-	-	partial	NEIS2798	27	partial	NEIS2798	27	partial	NEIS2798	27	partial	NEIS2798	27		hypothetical protein											Q9T1T2	VP16_BPAPS Putative protein p16 Acyrthosiphon pisum secondary endosymbiont phage 1	99.78	3.3e-18	97.75	7.7	71	109	Q8LTD0	SPAN2_BPP2 Probable spanin, outer lipoprotein subunit Escherichia phage P2	99.67
0	17	22	0	0	21	hypothetical protein	206	425	-	-	-	-	exact	NEIS2087 (mafIo2MGI-3)	1	exact	NEIS2482 (mafIo2MGI-3)	1	-	-	-	-	-	partial	NEIS2482	1		hypothetical protein											6EMW_e	Adapter protein MecA; Chaperone, AAA+ protein, unfoldase {Staphylococcus aureus}	89.27	3.2	24.83	5.1	50	90	2MK6_A	Adapter protein MecA; MecA, competence, proteolysis {Bacillus subtilis}	88.25
2	18	1	1	23	15	hypothetical protein	122	122	partial	NEIS0387	559	partial	NEIS0387	559	-	-	-	partial	NEIS0387	559	partial	NEIS0387	559	partial	NEIS0387	559	RKV63976	TonB-dependent receptor, partial [Neisseria sp.]	0.000957	42.743	199	27							P23688	YL11_ADE41 Uncharacterized 16.5 kDa protein in 100 kDa protein region Human adenovirus F serotype 41	16.32	95	21.42	0.2	6	143
7	6	21	7	2	15	C39 family peptidase	296	581	partial	NEIS0795	923/1162	partial	NEIS0795	923	partial	NEIS0795	1162	partial	NEIS0795	1162	partial	NEIS0795	1162	partial	NEIS0795	923/1163	WP_050157390	C39 family peptidase [Neisseria gonorrhoeae]CNP73252.1 peptidase [Neisseria gonorrhoeae]	3.1e-136	387.882	218	190	AAW90043	peptidase C39 [Neisseria gonorrhoeae FA 1090]	1.75e-132	378.252	215	193	P68580	SUNT_BPSPB Sublancin-168-processing and transport ATP-binding protein sunT Bacillus phage SPbeta	99.81	2.5e-18	138.22	16.1	162	705	6V9Z_B	ABC-type bacteriocin transporter; ATP-Binding Cassette {Hungateiclostridium thermocellum}	99.65
6	0	6	23	0	24	hypothetical protein	119	119	partial	NEIS2640	3/9	partial	-	-	partial	NEIS2640	3	partial	NEIS2640	3	-	-	-	partial	NEIS2640	3		hypothetical protein											6WTH_B	Amiloride-sensitive sodium channel subunit beta	77.95	10	26.3	4.2	35	640	6WTH_A	Amiloride-sensitive sodium channel subunit alpha	73.62
24	2	4	24	0	4	hypothetical protein	269	854	exact	NEIS2870	70	exact	NEIS2870	70	exact	NEIS2870	63	exact	NEIS2870	63	-	-	-	exact	NEIS2870	63	WP_185606034	MafB family polymorphic toxin, partial [Neisseria meningitidis]	5.24e-100	296.59	271	150	CNT23248	MafB family protein [Neisseria gonorrhoeae]	7.58e-99	300.442	470	150	6NU2_m	39S ribosomal protein L55, mitochondrial; mitochondrial ribosome recycling Factor	13.5	450	14.93	2.4	20	45
24	0	25	6	0	0	Bro-N domain-containing protein	845	845	partial	NEIS2719	74	partial	-	-	partial	NEIS2719	74	partial	NEIS2719	73/74	-	-	-	-	-	-	WP_003695018	Bro-N domain-containing protein [Neisseria gonorrhoeae]EEZ47484.1 phage protein [Neisseria gonorrhoeae]	0	515.768	283	283	CNT24344	phage associated protein [Neisseria gonorrhoeae]	1.47e-126	377.481	490	282	P03037	RANT_BPP22 Antirepressor protein Salmonella phage P22	99.93	1.3e-22	164.28	26.5	258	300	Q9YML3	BROJ_NPVLD Uncharacterized Bro-N domain-containing protein J ymantria dispar multicapsid nuclear polyhedrosis virus	98.42
2	25	25	0	1	0	hypothetical protein	188	188	partial	NEIS1757	971	-	NEIS1757	971	partial	NEIS1757	971	-	-	-	partial	NEIS1757	971	-	-	-	WP_153716973	helix-turn-helix domain-containing protein [Eikenella corrodens]	5.41e-09	55.0694	62	53							P04132	RPC_BPP2 Repressor protein C Escherichia phage P2	98.41	8e-06	30.59	6.1	52	99	P03034	RPC1_LAMBD Repressor protein Escherichia phage lambda	98.09
1	0	1	1	25	25	hypothetical protein	419	419	exact	NEIS0591	27	partial	-	-	-	-	-	exact	NEIS0591	27	exact	NEIS0591	27	exact	NEIS0591	27		hypothetical protein											4PN8_G	CC-Pent; alpha-helical barrel de novo protein	48.71	58	16.58	2.6	28	31	6UXD_A	CT021; UNKNOWN FUNCTION; {Chlamydia trachomatis}	34.86
6	5	7	4	6	24	adhesin MafA	260	962	exact	NEIS2083 (mafAMGI-3), NEISp2083	333, 10/8, 9/468, 99	-	NEIS2083 (mafAMGI-3), NEISp2083	(8, 9)/(98, 99)	exact	NEIS2083 (mafAMGI-3), NEISp2083	(8, 9)/(122, 123)/(262, 10)	exact	NEIS2083 (mafAMGI-3), NEISp2083	120, 99	exact	NEIS2083 (mafAMGI-3), NEISp2083	117, 99	exact	NEIS2083 (mafAMGI-3), NEISp2083	190, 98	WP_118816625	adhesin MafA [Neisseria lactamica]	0	620.157	334	314	WP_123771616	adhesin MafA, partial [Neisseria gonorrhoeae]ROU85390.1 adhesin MafA, partial [Neisseria gonorrhoeae]	0	508.834	247	247	4N4R_D	LPS-assembly lipoprotein LptE	96.46	0.09	47.41	11.6	124	196	2R76_B	Rare lipoprotein B	89.12
1	1	25	0	25	0	hypothetical protein	167	167	partial	NEIS0306	92	exact	NEIS0306	92	partial	NEIS0306	92	-	-	-	partial	NEIS0306	92	-	-	-	SBO46729	outer membrane protein P1 [Neisseria gonorrhoeae]SBO46984.1 outer membrane protein P1	1.94e-33	116.316	57	55	CKK78067	putative secreted protein [Neisseria meningitidis]	3.04e-24	93.5893	73	52	4BOL_A	AMPDH2 {PSEUDOMONAS AERUGINOSA PAO1}	49.11	26	22.83	1.8	16	259	O64095	AIMP_BPSPB Protein AimP Bacillus phage SPbeta	36.8
25	1	24	1	0	0	PilW family protein	959	962	exact	NEIS0829 (pilJ)	1814	partial	NEIS0829 (pilJ)	594	exact	NEIS0829 (pilJ)	1484/2326	exact	NEIS0829 (pilJ)	1814	-	-	-	-	-	-	WP_050157383	PilW family protein [Neisseria gonorrhoeae]OIA76922.1 pilus assembly protein PilW [Neisseria gonorrhoeae]	0	632.869	320	320	WP_047921001	PilW family protein [Neisseria gonorrhoeae] KLS68461.1 pilus assembly protein PilW [Neisseria gonorrhoeae]	0	573.548	311	320	5G23_C	TYPE-IV LIKE PILIN TTHA1219	98.88	1.5e-08	92.38	9.1	66	236	4IXJ_A	Fimbrial protein (Pilin); filament formation, CELL ADHESION {Clostridium difficile}	98.2
2	25	24	0	0	0	HINT domain-containing protein	599	704	partial	NEIS0597 (mafBMGI-1 or mafB2MGI-2)	415	exact	NEIS0597 (mafBMGI-1 or mafB2MGI-2)	415	partial	NEIS0597 (mafBMGI-1 or mafB2MGI-2)	415	-	-	-	-	-	-	-	-	-	EOC61880	pretoxin HINT domain protein, partial [Neisseria meningitidis NM90]	4.92e-128	367.851	190	188	CNP30182	MafB-like protein [Neisseria gonorrhoeae]	1.02e-102	306.99	273	245	cd20717	PacI_C; C-terminal domain of HNH restriction endonuclease PacI	98.75	1.6e-08	46.88	2.6	30	57	4OGE_A	HNH endonuclease domain protein	98.58
1	0	1	0	25	25	hypothetical protein	368	368	exact	NEIS0467	95	partial	-	-	-	-	-	-	-	-	exact	NEIS0467	37	exact	NEIS0467	37	EFE03428	LOW QUALITY PROTEIN: membrane protein, partial [Neisseria gonorrhoeae DGI2]	2.02e-81	243.817	159	122	WP_003712546	DUF1304 domain-containing protein [Neisseria lactamica] ARB04238.1 hypothetical protein	5.82e-70	213.772	123	112	5UOI_A	DE NOVO PROTEIN {Escherichia coli}	25.23	200	17.14	2.7	24	43
1	0	1	0	25	25	7-carboxy-7-deazaguanine synthase QueE	638	638	exact	NEIS0468	48	-	-	-	-	-	-	-	-	-	exact	NEIS0468	48	exact	NEIS0468	48	WP_070682380	7-carboxy-7-deazaguanine synthase QueE [Neisseria sp. HMSC055H02]OFR02262.1 7-carboxy-7-deazaguanine synthase	3.21e-143	406.371	212	212	WP_188209391	radical SAM protein [Neisseria sp. KH1003-01 ]MBD0768758.1 7-carboxy-7-deazaguanine synthase	2.67e-138	393.66	211	209	4NJH_B	7-carboxy-7-deazaguanine synthase; AdoMet radical enzyme	99.92	3.1e-23	161.58	17.1	189	230	6NHL_B	7-carboxy-7-deazaguanine synthase; AdoMet radical enzyme, AdoMet radical fold, Sam radical fold, 7-carboxy-7-deazaguanin	99.9
0	25	1	0	25	0	hypothetical protein	164	164	-	-	-	-	NEIS1065	169	-	-	-	-	-	-	partial	NEIS1065	169	-	-	-	ABX73225	periplasmic protein [Neisseria meningitidis 053442]	5.06e-66	203.371	106	105	EJU52726	putative transposase [Neisseria meningitidis 93003]	5.08e-48	159.458	152	76	5WFT_A	PelB; {Pseudomonas aeruginosa}	99.09	2.7e-09	56.74	7.5	69	118	3K9I_A	BH0479 protein; Putative protein binding protein	99.07
0	0	1	0	25	25	hypothetical protein	149	149	-	-	-	partial	-	-	-	-	-	-	-	-	partial	NEIS2936	18	partial	NEIS2936	18	WP_010951175	phage associated protein [Neisseria gonorrhoeae]AAW89753.1 phage associated protein	4.35e-24	92.8189	66	48							5C8J_L	Protein MJ0480; membrane protein insertase {Homo sapiens}	88.52	3.6	27.64	5.4	39	207	4WHE_A	Phage shock protein A; PspA/IM30 family	80.38
0	0	1	0	25	25	hypothetical protein	647	647	-	-	-	-	-	-	-	-	-	-	-	-	exact	NEIS3214	1	exact/partial	NEIS3214	1	WP_082887546	MULTISPECIES: SocA family protein [unclassified Eikenella]	3.24e-130	372.859	194	193	SUA19950	phage associated protein [Neisseria gonorrhoeae]	1.12e-71	221.861	116	109	A7WNB1	MATRX_DMSVA Matrix protein Drosophila melanogaster sigma virus	24.47	340	23.02	5.2	57	222	6LKQ_r	50S ribosomal protein L7/L12; 70S ribosome viomycin translocation	22.12
0	0	1	0	25	25	helix-turn-helix domain-containing protein	755	755	-	-	-	-	-	-	-	-	-	-	-	-	exact	NEIS2713	3	exact	NEIS2713	3	WP_061729779	helix-turn-helix domain-containing protein [Neisseria meningitidis]CWN40829.1 phage	2.69e-177	495.352	249	251	WP_192391440	S24 family peptidase, partial [Neisseria gonorrhoeae] QOG41270.1 S24 family peptidase	5.07e-103	303.523	143	143	P18680	RPC1_BPHK0 26 kDa repressor protein Escherichia phage HK022	99.94	1.4e-23	159.57	24.3	220	235	Q37906	RPC1_BPD3 Repressor protein CI Pseudomonas phage D3	99.92
25	25	1	0	0	0	hypothetical protein	197	998	partial	NEIS3188	4	partial	NEIS3188	5	-	-	-	-	-	-	-	-	-	-	-	-	PAX29196	cytochrome C nitrite reductase [Neisseria gonorrhoeae]	0	680.248	332	332	WP_039404486	AAA family ATPase [Morococcus cerebrosus] KIC13228.1 cytochrome C nitrite reductase	3.25e-168	481.485	390	320	3QF7_B	Rad50; ABC-ATPase {Thermotoga maritima}	99.93	3.7e-24	193.43	22.4	97	365	3QKT_C	DNA double-strand break repair rad50 ATPase	99.91
25	0	1	25	0	0	baseplate J/gp47 family protein	794	1055	partial	NEIS1085	988	-		-	-	-	-	partial	NEIS3191	9	-	-	-	-	-	-	WP_010360159	baseplate J/gp47 family protein [Neisseria gonorrhoeae]AZG27428.1 baseplate protein	0	706.442	415	351	WP_061727360	baseplate J/gp47 family protein [Neisseria meningitidis] CWP09674.1 Putative baseplate protein	6.23e-176	498.434	295	268	6U5B_p	Tri1a PA0618; bacteriocin, pyocin, VIRAL PROTEIN, A {Pseudomonas aeruginosa}	100	7.9e-34	265.06	31.3	269	295	P51767	BPJ_BPP2 Baseplate protein J Escherichia phage P2	100
0	0	1	0	25	25	type IV pilin protein	389	389	-	-	-		-	-	-	-	-	-	-	-	exact	NEIS0487 (pilV)	66	exact	NEIS0487 (pilV)	66	WP_136168922	type IV pilin protein [Neisseria gonorrhoeae]THC39591.1 type IV pilin protein [Neisseria gonorrhoeae]	9.71e-84	249.21	129	129	WP_002256439	type IV pilin protein [Neisseria meningitidis] ARB69217.1 type IV pilin protein	4.8e-80	239.58	129	129	4IXJ_A	Fimbrial protein (Pilin) {Clostridium difficile}	99.1	1.5e-09	71.24	8.3	63	283	6XXD_L	PilA; Type IV pilin glycosylation twitching motility 3.22A {Thermus thermophilus (strain HB27 }	98.98
25	0	1	25	0	0	hypothetical protein	521	521	partial	NEIS1058	29	-	-	-	-	-	-	partial	NEIS1058	29	-	-	-	-	-	-	SCW08264	Keratin 2a (modular protein) [Neisseria gonorrhoeae]	7.89e-105	309.301	262	173	SBN00944	keratin 2a [Neisseria gonorrhoeae]	6.63e-103	301.212	179	179	5ANP_A	BA41; ANTARCTIC BACTERIA, BA41, UNKNOWN FUNCTION {BIZIONIA ARGENTINENSIS}	14.72	230	22.11	1.9	21	277
25	25	1	0	0	0	type II toxin-antitoxin system VapC family toxin	224	224	exact	NEIS3232	1	-	NEIS3232	1	-	-	-	-	-	-	-	-	-	-	-	-	WP_010359271	type II toxin-antitoxin system VapC family toxin [Neisseria gonorrhoeae]AAS16523.1 hypothetical protein	3.49e-46	149.828	74	74	WP_039404489	PIN domain-containing protein [Morococcus cerebrosus] KIC13229.1 hypothetical protein	4.06e-46	152.14	153	74	1W8I_A	PUTATIVE VAPC RIBONUCLEASE AF_1683	98.64	1e-06	41.79	7	55	156	5WZF_A	23S rRNA-specific endonuclease VapC20; VapC toxin, Toxin-antitoxin system, Sarcin-Ricin loop cleaving toxin	98.6
0	25	24	0	0	0	hypothetical protein	113	113	-	-	-	-	NEIS1691 (tbpB)	998	partial	NEIS1691 (tbpB)	998	-	-	-	-	-	-	-	-	-		hypothetical protein											2W68_A	SIALIDASE; HYDROLASE, GLYCOSIDASE	30.55	88	19.81	2	11	195	cd06974	TerD_like; Uncharacterized proteins involved in stress response, similar to tellurium resistance terD.	27.93
24	24	1	1	0	0	replication initiation factor domain-containing protein	335	1331	partial	NEIS1661	859	partial	NEIS1661	47	-	-	-	partial	NEIS0950	58	-	-	-	-	-	-	CNQ03117	putative phage replication initiation protein [Neisseria gonorrhoeae]CNS06407.1 putative protein	0	838.565	475	402	WP_071198088	replication initiation factor domain-containing protein [Neisseria gonorrhoeae] OIA05	0	736.102	376	376	4CIJ_A	ANTIBIOTIC RESISTANCE, TYPE I TOPOISOMERASE	99.97	1.3e-28	242.66	23.7	233	271	4CWC_A	REPLICATION INITIATION PROTEIN; ISOMERASE, ANTIBIOTIC RESISTANCE, RELAXASE	99.55
0	0	24	0	25	0	bifunctional diaminohydroxyphosphoribosylaminopyrimidine deaminase/5-amino-6-(5-phosphoribosylamino)uracil reductase RibD	1109	1109	-	-	-	partial	-	-	exact	NEIS0403	450	-	-	-	exact	NEIS0403	566	-	-	-	WP_118814619	bifunctional diaminohydroxyphosphoribosylaminopyrimidine deaminase/5-amino-6-(5-phospho­ribosylamino)uracil reductase	0	688.723	369	369	WP_188210672	bifunctional diaminohydroxyphosphoribosylaminopyrimidine deaminase/5-amino-6-(5-phospho­ribosylamino)uracil reductase	0	625.165	386	364	2B3Z_D	Riboflavin biosynthesis protein ribD; HYDROLASE, OXIDOREDUCTASE	100	3.2e-57	424.64	46.5	360	373	2HXV_A	Diaminohydroxyphosphoribosylaminopyrimidine deaminase/ 5-amino-6-(5-phosphoribosylamino)uracil reductase; Oxidoreductase	100
25	0	23	1	0	0	type IV pilus modification protein PilV	611	614	exact	NEIS0828 (pilI)	12	partial	-	-	exact	NEIS0828 (pilI)	12	exact	NEIS0828 (pilI)	12	-	-	-	-	-	-	WP_002242521	type IV pilus modification protein PilV [Neisseria meningitidis]ARC05068.1 type IV pilus	7.46e-134	381.719	202	204	WP_003706596	type IV pilus modification protein PilV [Neisseria gonorrhoeae] EFF39092.1 type IV pilus	6.08e-131	374.4	202	204	4IXJ_A	Fimbrial protein (Pilin) {Clostridium difficile}	98.34	4.4e-06	71.28	8.6	72	283	5G23_C	TYPE-IV LIKE PILIN TTHA1219; STRUCTURAL PROTEIN, NATURAL COMPETENCE, TYPE IV PILUS, DNA UPTAKE {THERMUS THERMOPHILUS}	98.02
24	0	1	25	0	0	hypothetical protein	233	233	partial	NEIS1199	96	-	-	-	-	-	-	partial	NEIS1199	96	-	-	-	-	-	-	RSK03828	Glycerate kinase [Streptococcus mitis]	0	635.95	375	371	WP_049539309	MULTISPECIES: glycerate kinase [Streptococcus]	0	631.328	371	371	3CWC_B	Putative glycerate kinase 2	100	2.2e-82	627.73	39.9	370	383	1TO6_B	Glycerate kinase	100
12	20	6	10	1	0	hypothetical protein	383	383	partial/partial	NEIS0596 (mafAMGI-2)/ NEIS2083 (mafAMGI-3)	90/992	-	NEIS0596 (mafAMGI-2)/NEIS2083 (mafAMGI-3)	90/992	partial/ partial	NEIS0596 (mafAMGI-2)/NEIS2083 (mafAMGI-3)	90/992	partial/partial	NEIS0596 (mafAMGI-2)/ NEIS2083 (mafAMGI-3)	90/992	partial	NEIS2083 (mafAMGI-3)	992	-	-	-	KLR78364	adhesin, partial [Neisseria gonorrhoeae SK33414]	0	640.573	342	313	CFR35831	MafA-like protein [Neisseria gonorrhoeae]	0	540.036	384	265	5TSE_B	LPS-assembly lipoprotein LptE	92.88	2	36.58	9.3	75	143	4N4R_D	LPS-assembly lipoprotein LptE, Translocase, Lipopolysaccharide transport proteins	92.54
0	0	1	0	24	24	hypothetical protein	224	224	-	-	-	-	-	-	-	-	-	-	-	-	exact	NEIS2881	4	exact	NEIS2881	4	KLR88844	membrane protein, partial [Neisseria gonorrhoeae SK6987]	3.22e-34	119.398	61	61	KLS03012	membrane protein, partial [Neisseria gonorrhoeae SK22871]	6.83e-19	80.1073	39	39	Q197D8	022L_IIV3 Transmembrane protein 022L Invertebrate iridescent virus 3	78.12	39	27.37	8	69	225	5UM7_A	Thioredoxin signature protein	67.26
0	0	1	0	24	24	hypothetical protein	203	203	-	-	-	partial/partial	-	-	-	-	-	-	-	-	exact	NEIS3236	1	exact	NEIS3236	1	WP_084257549	terminase [Pasteurella testudinis]SMB87531.1 hypothetical protein SAMN05660772_00997	8.08e-22	93.2041	150	119	WP_078177626	terminase [Haemophilus paraphrohaemolyticus] OOR95327.1	1.23e-21	92.4337	143	117	4MDX_B	mRNA interferase EndoA; Toxin-antitoxin complex	99.57	1.6e-13	87.85	11.6	110	117	5DLO_A	Endoribonuclease MazF; Toxin-Antitoxin, mRNA interferase, ribonuclease, persistence, bacterial stress response, hydrolase	99.56
0	0	1	23	25	0	type IV pilus modification protein PilV	608	608	-	-	-	-	-	-	-	-	-	exact/exact/partial/exact	NEIS0828 (pilI)	387/669/678/1459	exact	NEIS0828 (pilI)	1166	-	-	-	WP_002242521	type IV pilus modification protein PilV [Neisseria meningitidis]ARC05068.1 type IV pilus	3.57e-131	374.785	202	202	QOG49729	type IV pilus modification protein PilV [Neisseria gonorrhoeae]	2.89e-127	365.155	203	203	4IXJ_A	Fimbrial protein (Pilin) {Clostridium difficile}	98.28	7.7e-06	70.04	8.7	71	283	5G23_C	TYPE-IV LIKE PILIN TTHA1219	98.01
24	0	24	0	0	0	Tfp pilus assembly protein FimT/FimU	662	662	exact	NEIS0827 (pilH/fimT)	720	-	-	-	exact/exact	NEIS0827 (pilH/fimT)	717/728	-	-	-	-	-	-	-	-	-	WP_047951035	Tfp pilus assembly protein FimT/FimU [Neisseria gonorrhoeae]KLS12413.1 ferrous iron	8.45e-140	398.282	221	221	KMY24822	fimbrial protein FimT [Neisseria gonorrhoeae FA6140]	2.81e-139	397.512	235	220	4IPU_D	FimU protein; minor pilin {Pseudomonas aeruginosa}	99.07	3.8e-08	72.43	15.9	134	137	4IXJ_A	Fimbrial protein (Pilin); filament formation {Clostridium difficile}	98.62
25	0	3	20	0	0	hypothetical protein	476	488	exact/exact/partial	NEIS0831 (pilX)	13/433/2269	-	-	-	exact	NEIS0831 (pilX)	13	exact	NEIS0831 (pilX)	13	-	-	-	-	-	-	KLS45584	type IV pilin [Neisseria gonorrhoeae ATL_2011_01-21]GFM01157.1 type IV pilin [Neisseria gonorrhoeae]	6.51e-106	307.76	162	162	WP_181874150	prepilin-type N-terminal cleavage/methylation domain-containing protein [Neisseria gonorrhoeae]	1.6e-102	298.901	157	157	6GV9_G	Prepilin peptidase-dependent protein D; TYPE IV PILI	99.32	1.3e-10	76.29	12	60	140	2HI2_A	Fimbrial protein; TYPE IV PILIN, FIBER-FORMING PROTEIN	99.32
0	23	22	0	0	1	hypothetical protein	191	191	-	-	-	-	NEIS2084 (mafBMGI-3)	977	partial	NEIS2084 (mafBMGI-3)	977	-	-	-	-	-	-	partial	NEIS2084 (mafBMGI-3)	977	CNT23248	MafB family protein [Neisseria gonorrhoeae]	2.45e-170	486.878	470	249	WP_180798338	MafB family polymorphic toxin [Neisseria meningitidis]	4.66e-162	461.07	348	244	2V0E_A	CHROMODOMAIN-HELICASE-DNA-BINDING PROTEIN 7	12.96	270	19.28	1.8	13	55
0	0	1	0	24	22	hypothetical protein	533	533	-	-	-	-	-	-	-	-	-	-	-	-	exact	NEIS2582	1	exact	NEIS2582	1		hypothetical protein											6Y69_x	Ribosome hibernation promoting factor; te {Escherichia coli (strain K12)}	43.75	120	20.98	4.8	40	95	3TQM_A	Ribosome-associated factor Y {Coxiella burnetii}	36.41
8	11	1	25	1	0	helix-turn-helix domain-containing protein	698	698	partial	NEIS0850	49	partial	NEIS0850	49	-	-	-	partial	NEIS0850	49	partial	NEIS0850	49	-	-	-	CWM18778	putative CI protein [Neisseria meningitidis]CWM69556.1 putative CI protein [Neisseria gonorrhoeae]	1.17e-165	464.922	244	232	RKV72190	helix-turn-helix transcriptional regulator [Neisseria sp.]	3.56e-96	288.886	235	215	P14819	RPC1_BPPH8 Repressor protein CI Enterobacteria phage phi80	99.96	1.2e-25	169.76	27.1	227	236	P03034	RPC1_LAMBD Repressor protein cI Escherichia phage lambda OX	99.93
23	0	1	22	0	0	hypothetical protein	236	236	exact	NEIS0080	7	-	-	-	-	-	-	exact	NEIS0080	7	-	-	-	-	-	-	WP_101054855	bacteriocin transporter [Neisseria meningitidis]	1.83e-42	140.969	83	73	SUA25438	putative bacteriocin/pheromone [Neisseria gonorrhoeae]	1.11e-38	131.724	93	67	P68578	SUNA_BPSPB Bacteriocin sublancin-168 Bacillus phage SPbeta	74.16	1	28.93	-1.2	18	56	1RY3_A	Bacteriocin carnobacteriocin B2 {Carnobacterium maltaromaticum}	49.08
23	0	1	22	0	0	hypothetical protein	188	188	exact	NEIS0083	1	partial	-	-	-	-	-	exact	NEIS0083	1	-	-	-	-	-	-	CWQ09962	Uncharacterised protein [Neisseria meningitidis]CWU05702.1 Uncharacterised protein	1.05e-24	95.1301	78	49	ARB68635	hypothetical protein A6J53_03735 [Neisseria meningitidis] EOC17847.1 putative membranу protein	3.31e-24	93.5893	60	4	7C7Q_A	Gamma-aminobutyric acid type B receptor subunit 1	57.21	57	24.45	4.7	44	879	P03423	GLYC_HRSVA Major surface glycoprotein G Human respiratory syncytial virus A (strain A2)	36.36
23	0	1	22	0	0	HlyD family efflux transporter periplasmic adaptor subunit	1265	1265	exact	NEIS0085	1	-	-	-	-	-	-	exact	NEIS0085	1	-	-	-	-	-	-	WP_061837661	MULTISPECIES: HlyD family efflux transporter periplasmic adaptor subunit [Neisseria sp]	0	857.825	421	421	WP_082277816	HlyD family efflux transporter periplasmic adaptor subunit [Neisseria gonorrhoeae]	0	655.596	326	326	4TKO_B	EmrA; MFS, Multidrug resistance, periplasmic adaptor, MEMBRANE PROTEIN {Aquifex aeolicus}	100	6.2e-35	271.64	39.3	290	358	3FPP_B	Macrolide-specific efflux protein macA; Hexameric assembly, membrane fusion protein, drug efflux pump, periplasmic prote	99.97
23	0	1	22	0	0	peptidase domain-containing ABC transporter	2087	2087	exact	NEIS0086	21	-	-	-	-	-	-	exact	NEIS0086	21	-	-	-	-	-	-	WP_150540374	peptidase domain-containing ABC transporter [Neisseria meningitidis]	0	1397.49	727	727	WP_165010165	ATP-binding cassette domain-containing protein [Neisseria sp. ZJ785]	0	1023.46	695	695	P68580	SUNT_BPSPB Sublancin-168-processing and transport ATP-binding protein sunT Bacillus phage SPbeta	100	5.9e-75	644.73	82.5	677	705	6V9Z_B	ABC-type bacteriocin transporter; ATP-Binding Cassette {Hungateiclostridium thermocellum}	100
23	0	1	22	0	0	hypothetical protein	143	143	partial	NEISp1271	126	-	-	-	-	-	-	partial	NEISp1271	126	-	-	-	-	-	-	AIZ18146	hypothetical protein LA50_05855 [Neisseria meningitidis]AIZ19560.1 hypothetical protein	1.28e-08	53.1434	46	42	WP_143825473	hypothetical protein [Neisseria meningitidis]	1.55e-08	53.9138	95	47	5ME5_B	eIF4G; translation initiation eIF4F complex {Cucumis melo}	16.55	98	19.26	0.3	15	90	5ME5_B	eIF4G; translation initiation eIF4F complex, {Cucumis melo}	16.55
2	5	1	25	0	12	hypothetical protein	194	734	partial	NEIS1859 (autA)	650	-	NEIS1859 (autA)	650	-	-	-	partial	NEIS1859 (autA)	650	-	-	-	partial	NEIS1859 (autA)	650	CNS86979	autotransporter A [Neisseria gonorrhoeae]	3.73e-173	484.182	240	240	WP_198920382	autotransporter outer membrane beta-barrel domain-containing protein [Neisseria meningitidis]	1.09e-128	387.882	708	228	1OC2_A	DTDP-GLUCOSE 4,6-DEHYDRATASE; LYASE, DEHYDRATASE {STREPTOCOCCUS SUIS}	25.72	310	23.35	4.9	34	348	P08795	GES_BPD10 D108-specific protein Escherichia phage D108	21.69
3	25	14	2	0	0	hypothetical protein	119	119	partial/partial	NEIS2640	3/9	-	NEIS2640	3/9	partial/partial	NEIS2640	3/9	partial	NEIS2640	9	-	-	-	-	-	-	WP_050168593	hypothetical protein [Neisseria gonorrhoeae]ROU77521.1 hypothetical protein EGP25_09	1.47e-46	150.984	77	77	QOG40873	hypothetical protein IBX77_02635 [Neisseria gonorrhoeae]	1.41e-35	124.02	98	77	6L6J_A	Oxidored_FMN domain-containing protein; amine oxidas [Pseudomonas]	21.99	110	23.51	1.5	22	672	6L6J_A	Oxidored_FMN domain-containing protein; amine oxidase, OXIDOREDUCTASE {[Pseudomonas] geni}	21.99
16	0	1	0	25	1	hypothetical protein	107	107	partial/partial	NEIS0104/ NEIS1781	143/132	partial	-	-	-	-	-	-	-	-	partial/partial	NEIS0104/ NEIS1781	143/132	partial	NEIS1781	132	WP_154235581	hypothetical protein [Neisseria gonorrhoeae]SCW06809.1 conserved hypothetical protein	5.75e-16	70.8626	46	35	AGU85021	hypothetical protein NGFG_02300 [Neisseria gonorrhoeae MS11] AKP12539.1 hypothetical protein	7.39e-16	70.4774	35	35	5NC5_H	Multidrug efflux pump accessory protein AcrZ; Membrane transporter, Multidrug efflux pump, transport protein	76.6	15	19.74	3.9	35	49	Q37972	G3P_BPPHL Attachment protein G3P Xanthomonas phage phiLf	53.33
3	10	6	21	2	1	hypothetical protein	200	200	partial	NEIS2438	694	partial/partial	NEIS2438	694	partial	NEIS2438	694	partial	NEIS2438	694	partial	NEIS2438	694	partial	NEIS2438	694	WP_181874166	hemagglutinin repeat-containing protein [Neisseria gonorrhoeae]STZ86356.1 putative hemagglutinin repeat-containing protein	0	727.243	394	366	WP_192894915	hemagglutinin repeat-containing protein, partial [Neisseria meningitidis]	0	521.546	522	290	6HIZ_DY	mS72; mitoribosome, translation, Trypanosoma, small ribosomal subunit, 9S rRNA, ribosomal protein	3.92	1900	18.87	2.8	21	163	6HIZ_DY	mS72; mitoribosome, translation, Trypanosoma, small ribosomal subunit	3.92
9	0	1	4	25	0	hypothetical protein	335	701	partial	NEIS0371 (pilC1)	293	-	-	-	-	-	-	partial	NEIS0371 (pilC1)	293	partial	NEIS0371 (pilC1)	902	-	-	-	GFL42850	pilus assembly protein [Neisseria gonorrhoeae]	0	1969.51	987	987	WP_113852051	pilus assembly/adherence protein PilC [Neisseria gonorrhoeae] RBP54587.1 type IV pilus	0	1786.54	997	999	3HX6_A	Type 4 fimbrial biogenesis protein PilY1; pilus protein, CELL ADHESION {Pseudomonas aeruginosa}	100	1.8e-33	340.86	45.3	388	570	3Q7M_A	Lipoprotein yfgL	99.27
0	0	1	0	20	16	Cro/Cl family transcriptional regulator	185	185	-	-	-	partial	-	-	-	-	-	-	-	-	partial	NEIS0621 (lpxK)	839	partial	NEIS0621 (lpxK)	839	WP_033910308	Cro/Cl family transcriptional regulator [Neisseria gonorrhoeae]KDM97638.1 Cro/Cl family transcriptional regulator	1.52e-35	122.094	61	61	WP_046339050	Cro/Cl family transcriptional regulator [Pasteurella multocida]AKD38129.1 Regulatory protein	5.04e-18	77.7962	61	59	1D1M_B	LAMBDA CRO REPRESSOR; HELIX-TURN-HELIX, Viral protein {Enterobacteria phage lambda}	97.84	0.00028	26.84	6.9	54	65	2PIJ_A	Prophage Pfl 6 Cro; transcription factor	93.6
0	0	22	0	0	14	hypothetical protein	164	521	-	-	-	-	-	-	partial	NEIS1161	98	-	-	-	-	-	-	partial	NEIS1161	98	KMY06146	hypothetical protein NGIG_00501 [Neisseria gonorrhoeae PID24-1]	3.46e-102	299.286	175	154	SUA23760	putative IS1016 transposase [Neisseria gonorrhoeae]	1.23e-27	110.538	196	69	4GQZ_B	Putative periplasmic or exported protein; CueP, Copper_resistance, Metal Binding Protein	34.82	110	26.12	3.8	34	161	2Y8T_E	RHOPTRY NECK PROTEIN 2 {TOXOPLASMA GONDII}	28.17
0	25	1	0	0	9	hypothetical protein	248	248	-	-	-	-	NEIS0804	2	-	-	-	-	-	-	-	-	-	exact	NEIS0804	2	KGI96126	hypothetical protein IX30_07350 [Neisseria gonorrhoeae]	3.32e-48	155.606	84	84	WP_172760574	hypothetical protein, partial [Neisseria gonorrhoeae]	2.34e-34	119.783	61	61	P22499	BOF_BPP1 Modulator proteinEscherichia phage P1	75.69	3.8	27.93	1.8	21	82	1W53_A	PHOSPHOSERINE PHOSPHATASE RSBU {BACILLUS SUBTILIS}	65.67
0	0	1	0	24	7	hypothetical protein	554	554	-	-	-	-	-	-	-	-	-	-	-	-	exact/exact	NEIS3192	6/7	exact	NEIS3192	2	WP_003693953	hypothetical protein [Neisseria gonorrhoeae]ANJ52151.1 hypothetical protein A9Y61_04	2.13e-133	380.178	210	184	BCD72737	hypothetical protein TUM19853C_07550 [Neisseria gonorrhoeae] BCD77151.1 hypothetical protein	1.32e-119	343.584	166	166	3KBY_B	Putative uncharacterized protein	76.57	13	30.46	5.4	41	145	2QF9_B	Putative secreted protein	64.21
0	0	1	5	0	25	hypothetical protein	302	305	-	-	-	exact	-	-	-	-	-	partial/partial	NEIS2078/NEIS1241 (adhC)	99/48	-	-	-	partial/partial	NEIS2078/NEIS1241 (adhC)	99/48	WP_172587040	DUF1364 family protein [Neisseria gonorrhoeae]	2.94e-63	195.667	116	101	WP_203010648	DUF1364 family protein [Neisseria gonorrhoeae]QRE84936.1 DUF1364 family protein [Neisseria gonorrhoeae]	2.22e-52	167.162	84	84	P35926	REF_BPP1 Recombination enhancement function protein Escherichia phage P1	98.29	2.2e-06	61.45	4.7	80	186	P68662	YBCO_BP82 Putative nuclease ybcO Enterobacteria phage 82	99.92
2	22	4	1	0	2	hypothetical protein	188	416	partial/partial	NEIS1661/NEIS0950	99/58	partial	NEIS1661	99	partial	NEIS1661	99	partial	NEIS1661	99	-	-	-	partial	NEIS1661		WP_071198088	replication initiation factor domain-containing protein [Neisseria gonorrhoeae]OIA05	0	705.286	376	339	CNQ03117	putative phage replication initiation protein [Neisseria gonorrhoeae]CNS06407.1 putative protein	0	669.848	475	332	4CIJ_A	GST REP; ISOMERASE, CELL CYCLE, ROLLING CIRCLE REPLICATION, ANTIBIOTIC RESISTANCE, TYPE I TOPOISOMERASE	99.96	2.7e-28	228.96	17	207	271	P15419	REP_BPI22 Replication-associated protein G2P Enterobacteria phage I2-2	96.88
5	0	1	25	0	0	hypothetical protein	200	200	partial	NEIS1400	98	-	-	-	-	-	-	partial	NEIS1400	98	-	-	-	-	-	-	WP_012503750	hypothetical protein [Neisseria gonorrhoeae]ACF30120.1 methyl-accepting chemotaxis	7.51e-41	135.576	66	66	WP_047760505	hypothetical protein [Neisseria arctica] KLT73274.1 hypothetical protein PL75_03360	2.96e-18	80.8777	135	59	2SGA_A	PROTEINASE A; HYDROLASE (SERINE PROTEINASE); {Streptomyces griseus}	31.99	150	17.08	3.1	23	181	2SGA_A	PROTEINASE A; HYDROLASE (SERINE PROTEINASE) {Streptomyces griseus}	31.99
5	0	1	25	0	0	hypothetical protein	686	686	exact	NEIS3211	1	partial	-	-	-	-	-	exact	NEIS3211	1	-	-	-	-	-	-	WP_050164382	helix-turn-helix transcriptional regulator [Neisseria gonorrhoeae]KLR92748.1 hypothetical protein	1.9e-167	468.774	228	228	WP_064084348	helix-turn-helix transcriptional regulator [Eikenella corrodens] OAM20359.1 hypothetical protein	9.02e-50	170.629	230	228	P18680	RPC1_BPHK0 26 kDa repressor protein Escherichia phage HK022	99.93	9.7e-23	152.2	24.1	216	235	P14819	RPC1_BPPH8 Repressor protein CI Enterobacteria phage phi80	99.91
2	25	1	2	0	0	Xanthine permease XanQ	449	449	partial	NEIS0908	349	-	NEIS0908	349	-	-	-	partial	NEIS0908	349	-	-	-	-	-	-	CFC27470	transmembrane transport protein [Neisseria gonorrhoeae]CFH20992.1 transmembrane transport	3.22e-99	289.656	149	149	ANW89760	xanthine permease family protein [Neisseria meningitidis] EOC58783.1 uracil-xanthine permease	3.62e-71	228.024	415	134	5XLS_A	Uracil permease {Escherichia coli O157:H7}	98.97	7.2e-08	78.69	15.1	127	435	5I6C_A	Uric acid-xanthine permease; membrane protein eukaryotic uric acid/xanthine H+ symporter,	98.85
0	0	1	0	20	9	hypothetical protein	119	155	-	-	-	-	-	-	-	-	-	-	-	-	exact	NEIS2608	381	partial	NEIS2608	583		no hits						no hits					6TRP_A	Peptide synthetase XpsB	90.57	0.63	30.65	2.9	35	93	P25129	G3P_BPPF1 Attachment protein G3P Pseudomonas phage Pf1	89.59
0	0	1	0	22	7	hypothetical protein	401	467	-	-	-	partial	-	-	-	-	-	-	-	-	partial	NEIS2615	72/59	partial	NEIS2615	72	STZ86911	phage associated protein [Neisseria gonorrhoeae]	4.02e-101	296.975	206	184	KLS27572	DNA replication protein, partial [Neisseria gonorrhoeae MIA_2011_05-10]	2.68e-78	236.498	128	128	P19654	REPL_BPP1 Replication protein repL Escherichia phage P1	98.04	0.00025	51.72	11	79	281	2V79_B	DNA REPLICATION PROTEIN DNAD; PRIMOSOME, DNA-BINDING PROTEIN, DNA BINDING PROTEIN {BACILLUS SUBTILIS}	98.44
23	0	1	3	0	2	pilin	287	1175	partial	pilS	26	-	-	-	-	-	-	partial	pilS	31	-	-	-	partial	NEIS0210 (pilE)	1911	TJX21943	pilin [Neisseria gonorrhoeae]	0	780.015	402	390	CNR10539	large pilS cassette [Neisseria gonorrhoeae]	0	726.857	511	387	4V1J_A	FIMBRIAL PROTEIN; CELL ADHESION, TYPE IV PILLUS; {NEISSERIA MENINGITIDIS MC58}	99.02	1e-09	93.19	6.9	138	142	2HI2_A	Fimbrial protein; TYPE IV PILIN, FIBER-FORMING PROTEIN, membrane protein, DNA binding protein, contractile protein	98.7
0	0	1	3	25	0	PilW family protein	968	968	-	-	-	-	-	-	-	-	-	exact	NEIS0829 (pilJ)	2489	exact	NEIS0829 (pilJ)	1989	-	-	-	WP_164823233	PilW family protein [Neisseria gonorrhoeae]QIH14449.1 pilus assembly protein PilW [Neisseria gonorrhoeae]	0	638.262	327	327	WP_118855910	PilW family protein [Neisseria meningitidis]	0	563.533	327	327	5G23_C	TYPE-IV LIKE PILIN TTHA1219; STRUCTURAL PROTEIN, NATURAL COMPETENCE, TYPE IV PILUS, DNA UPTAKE	98.93	6.6e-09	94.99	9	66	236	4IXJ_A	Fimbrial protein (Pilin); filament formation, CELL ADHESION {Clostridium difficile}	98.21
1	0	1	1	0	25	Tfp pilus assembly protein FimT/FimU	665	665	exact	NEIS0827 (pilH/fimT)	1235	-	-	-	-	-	-	partial	NEIS0827 (pilH/fimT)	619	-	-	-	partial/exact	NEIS0827 (pilH/fimT)	1230/1245	OZS27031	type II secretion system protein GspH [Neisseria meningitidis]	8e-143	405.986	219	219	WP_118792730	Tfp pilus assembly protein FimT/FimU [Neisseria bergeri]	2.22e-133	382.104	221	221	4IPU_D	FimU protein; minor pilin, membrane associated {Pseudomonas aeruginosa}	99.08	3.1e-08	72.95	16	134	137	4IXJ_A	Fimbrial protein (Pilin); filament formation {Clostridium difficile}	98.5
1	0	25	0	0	0	hypothetical protein	410	410	exact	NEIS1929	47	-	-	-	exact	NEIS1929	47	-	-	-	-	-	-	-	-	-	WP_048654492	UDP-3-o [Neisseria gonorrhoeae]	2.62e-77	232.261	126	126	EEH61242	acetyltransferase [Neisseria gonorrhoeae 1291]	6.33e-76	229.18	137	136	3F1X_A	Serine acetyltransferase	98.88	2.4e-08	64.44	7.2	74	310	2IU8_B	UDP-3-O-[3-HYDROXYMYRISTOYL] GLUCOSAMINE N-ACYLTRANSFERASE; TRANSFERASE, UDP-3- O-ACYL-GLUCOSAMINE N-ACYLTRANSFERASE,	98.66
0	25	1	1	0	0	putative protein	284	284	-	-	-	-	NEIS1265	154	-	-	-	partial	NEIS1265	154	-	-	-	-	-	-	CKK12344	sel1 repeat protein [Neisseria meningitidis]	6.8e-51	167.933	230	91	WP_107960274	sel1 repeat family protein [Neisseria cinerea]	1.28e-32	126.331	467	91	5B26_A	Protein sel-1 homolog 1; SEL1L, SLR motif {Mus musculus}	98.57	8.9e-06	38.59	11.4	67	186	4BWR_A	PROTEIN CORRESPONDING TO LOCUS C5321 FROM CFT073 E.COLI STRAIN; UNKNOWN FUNCTION, SEL1-LIKE REPEAT	98.46
0	1	1	0	25	0	hypothetical protein	221	221	-	-	-	-	NEIS2685	5	-	-	-	-	-	-	partial	NEIS2685	5	-	-	-	SPY11703	putative phage associated protein [Neisseria meningitidis]	1.05e-18	80.4925	77	72	STZ62720	putative phage associated protein [Neisseria flavescens]	9.27e-11	61.6178	125	58	P20547	YVBG_VACCC Uncharacterized 11.2 kDa protein OS=Vaccinia virus (strain Copenhagen) OX=10249 GN=B ORF G PE=4 SV=1	42.71	38	24.22	2	21	91	6SBW_A	CdbA; nucleoid ribbon-helix-helix, DNA BINDING PROTEIN; 2.24A {Myxococcus xanthus DK 1622}	34.04
0	0	1	1	0	25	type IV pilus modification protein PilV	611	611	-	-	-	partial	-	-	-	-	-	exact	NEIS0828 (pilI)	807	-	-	-	exact	NEIS0828 (pilI)	120	WP_048339588	type IV pilus modification protein PilV [Neisseria gonorrhoeae]KMM29447.1 pilus modification protein	1.96e-136	388.267	202	203	WP_192879763	type IV pilus modification protein PilV [Neisseria meningitidis]	6.45e-130	371.703	202	203	4IXJ_A	Fimbrial protein (Pilin); filament formation, CELL ADHESION; HET: GOL; 1.983A {Clostridium difficile}	98.3	5.9e-06	70.72	8.5	71	283	6XXD_L	PilA; Type IV pilin glycosylation twitching motility, CELL ADHESION {Thermus thermophilus}	97.45
0	0	1	1	0	25	M23 family metallopeptidase	443	443	-	-	-	partial	-	-	-	-	-	exact	NEIS2311 (eppA)	2	-	-	-	exact	NEIS2311 (eppA)	12/14	WP_080281753	M23 family metallopeptidase [Neisseria gonorrhoeae]KDM99747.1 peptidase M23 protein	6.85e-102	296.204	147	147	WP_128990093	peptidoglycan DD-metalloendopeptidase family protein [Stenotrophomonas sp. MA5]RXK64	1.76e-20	95.9005	1175	109	6TPI_A	Murein hydrolase activator EnvC {Escherichia coli (strain K12)}	98.83	1.1e-06	55.88	13.2	100	386	O64046	TMP_BPSPB Probable tape measure protein Bacillus phage SP beta	98.49
0	0	1	1	0	25	PilW family protein	941	959	-	-	-	-	-	-	-	-	-	exact	NEIS0829 (pilJ)	24	-	-	-	exact/ exact/partial/exact	NEIS0829 (pilJ)	4770/1074/24/1508	WP_047921001	PilW family protein [Neisseria gonorrhoeae]KLS68461.1 pilus assembly protein PilW [Neisseria gonorrhoeae]	0	589.341	311	314	WP_050157383	PilW family protein [Neisseria gonorrhoeae]OIA76922.1 pilus assembly protein PilW [Neisseria gonorrhoeae]	0	568.155	320	320	5G23_C	TYPE-IV LIKE PILIN TTHA1219; STRUCTURAL PROTEIN, NATURAL COMPETENCE {THERMUS THERMOPHILUS}	98.85	2e-08	91.09	9.1	66	236	4IXJ_A	Fimbrial protein (Pilin); filament formation, CELL ADHESION {Clostridium difficile}	98.23
0	23	1	3	0	0	hypothetical protein	281	416	-	-	-	partial	NEIS0210 (pilE)	596	-	-	-	partial	NEIS0210 (pilE)	596	-	-	-	-	-	-	SBM98691	fimbrial protein [Neisseria gonorrhoeae]SBN23652.1 fimbrial protein [Neisseria gonorrhoeae]	3.45e-90	265.774	134	134	WP_195764665	pilin [Neisseria gonorrhoeae]	4.57e-88	261.922	171	134	4V1J_A	FIMBRIAL PROTEIN; CELL ADHESION, TYPE IV PILLUS {NEISSERIA MENINGITIDIS MC58}	98.51	1.9e-05	52.17	12.9	118	142	6GMS_A	Prepilin peptidase-dependent protein D; TYPE IV PILIN ADHESION {Escherichia coli O157:H7}	98.32
0	0	1	1	0	25	conjugal transfer protein TraG	2819	2909	-	-	-	-	-	-	-	-	-	partial	NEIS2273 (traG)	13	-	-	-	partial	NEIS2273 (traG)	47/49	WP_127224838	conjugal transfer protein TraG [Neisseria meningitidis]	0	1732.61	969	969	WP_049359978	conjugal transfer protein TraG [Neisseria meningitidis]	0	1134.01	1036	958	5LEG_3G	Pilin; F-pilus Conjugation Type IV secretion system Phospholipid, protein fibril {Salmonella enterica}	40.29	220	25.6	6.5	50	63	2MMU_A	Cell division protein CrgA {Mycobacterium tub..}	27.97
22	0	1	4	0	0	pilin	281	473	partial	NEIS0210 (pilE)	851	partial/partial	-	-	-	-	-	partial	NEIS0210 (pilE)	851	-	-	-	-	-	-	ROU35584	pilin [Neisseria gonorrhoeae]ROU41385.1 pilin [Neisseria gonorrhoeae]ROU55004.1 pilin	3.22e-99	290.426	157	157	WP_180363687	pilin [Neisseria gonorrhoeae]	4.82e-97	284.648	146	146	2HI2_A	Fimbrial protein; TYPE IV PILIN, FIBER-FORMING PROTEIN, membrane protein, DNA binding protein, contractile protein	99.75	1.2e-16	105.11	13.7	155	158	3SOK_B	Fimbrial protein; pilus subunit, extracellular, {Dichelobacter nodosus}	99.64
0	0	1	1	0	25	hypothetical protein	488	500	-	-	-	-	-	-	-	-	-	exact	NEIS0831 (pilX)	957	-	-	-	exact/partial	NEIS0831 (pilX)	437	WP_181874150	prepilin-type N-terminal cleavage/methylation domain-containing protein [Neisseria gonorrhoeae]	1.6e-102	298.901	157	157	ANW71474	type IV pilin [Neisseria meningitidis]	2.2e-97	286.189	162	162	3SOK_B	Fimbrial protein; pilus subunit, extracellular, CELL ADHESION	99.26	6e-10	74.37	12.6	131	151	2HI2_A	Fimbrial protein; TYPE IV PILIN, FIBER-FORMING PROTEIN, membrane protein, DNA binding protein, contractile protein	99.32
0	0	1	1	0	25	hypothetical protein	164	164	-	-	-	-	-	-	-	-	-	exact	NEIS2312 (ych1)	1	-	-	-	exact/partial	NEIS2312 (ych1)	1/8	WP_164741951	hypothetical protein [Neisseria meningitidis]	1.15e-29	106.686	54	54	WP_202060489	hypothetical protein [Neisseria meningitidis]	1.11e-26	99.3673	68	49	6ERI_BV	Ribosome-binding factor PSRP1 {Spinacia oleracea}	88.47	1.5	24.67	3.1	48	106	2YWQ_D	Ribosomal subunit interface protein; Sigma-54 modulation protein family	84.68
1	0	1	0	25	0	Maltose phosphorylase	773	773	partial	NEIS1777 (mapA)	53	-	-	-	-	-	-	-	-	-	partial	NEIS1777 (mapA)	53	-	-	-	CNS36201	putative maltose phosphorylase [Neisseria gonorrhoeae]	0	536.569	257	257	WP_079453816	glycosyl hydrolase family 65 [Neisseria meningitidis]	2.9e-154	444.891	436	220	6W0P_A	Kojibiose phosphorylase; PHOSPHORYLASE, human microbiome, LIGASE	99.97	8.6e-30	239.68	27.1	250	760	1H54_B	MALTOSE PHOSPHORYLASE; HYDROLASE, MALTOSE METABOLISM {LACTOBACILLUS BREVIS}	99.97
1	25	1	0	0	0	ATP-binding protein	503	503	partial	NEIS3188	1	-	NEIS3188	1	-	-	-	-	-	-	-	-	-	-	-	-	PAX29196	cytochrome C nitrite reductase [Neisseria gonorrhoeae]	5.34e-89	271.552	332	156	WP_070442557	AAA family ATPase [Neisseria sp. HMSC03D10]OFT19451.1 cytochrome C nitrite reductase	1.07e-39	146.747	385	141	5Z69_A	DNA replication and repair protein RecF; recF, DNA repair, recombination mediator, RecFOR, Rad50, DNA BINDING PROTEIN	99.51	3.7e-13	107.03	11.5	142	372	5Z69_A	DNA replication and repair protein RecF; recF, DNA repair, recombination mediator, RecFOR, Rad50, DNA BINDING PROTEIN	99.51
1	0	1	24	0	0	hypothetical protein	386	386	exact	NEIS0594	9	-	-	-	-	-	-	exact	NEIS0594	9	-	-	-	-	-	-	CAM08094	hypothetical protein NMA0857 [Neisseria meningitidis Z2491]	9.03e-84	249.98	149	128	CWM40789	MafA-like protein [Neisseria meningitidis]	7.42e-58	186.037	200	129	6OCX_D	Calcium and integrin-binding protein 1; CIB1, cancer, METAL BINDING PROTEIN {Homo sapiens}	87.51	7	27.9	6.9	97	191	2L4H_A	Calcium and integrin-binding protein 1; METAL BINDING PROTEIN	90.8
0	25	1	0	0	0	hypothetical protein	449	449	-	-	-	partial	NEIS1058	29	-	-	-	-	-	-	-	-	-	-	-	-	SBN00944	keratin 2a [Neisseria gonorrhoeae]SBQ19889.1 keratin 2a [Neisseria gonorrhoeae]SUA10	2.28e-110	320.472	179	179	SCW08264	Keratin 2a (modular protein) [Neisseria gonorrhoeae]	1.43e-101	301.212	262	179	5ANP_A	BA41; ANTARCTIC BACTERIA, BA41, UNKNOWN FUNCTION {BIZIONIA ARGENTINENSIS}	12.98	280	21.81	1.9	21	277	5ANP_A	BA41; ANTARCTIC BACTERIA, BA41, UNKNOWN FUNCTION {BIZIONIA ARGENTINENSIS}	12.98
0	25	1	0	0	0	tRNA nuclease CdiA-2	446	446	-	-	-	-	NEIS2937	8	-	-	-	-	-	-	-	-	-	-	-	-	WP_118788097	filamentous hemagglutinin N-terminal domain-containing protein, partial [Neisseria lactamica]	8.75e-90	291.197	1158	148	AGG87081	secreted protein TpsA2b, partial [Neisseria lactamica]	2.66e-93	285.804	461	148	6PZL_A	Hemolysin; hemolysin, two-partner secretion, beta-helix, toxin, protein secretion{Proteus mirabilis}	97.02	0.0034	43.13	5.5	62	242	5SZ8_A	Hemolysin; hemolysin, two partner secretion, beta solenoid, beta helix, TOXIN {Proteus mirabilis}	96.44
0	25	1	0	0	0	hypothetical protein	140	140	-	-	-	partial	NEIS0586 (mafB1MGI-2)	980	-	-	-	-	-	-	-	-	-	-	-	-	WP_101124174	polymorphic toxin MafB class 2 [Neisseria meningitidis]	0	1018.45	799	501	SUA38812	MafB-like protein [Neisseria meningitidis]	0	868.611	495	457	4UU4_A	PERIPLASMIC LIPOPOLYSACCHARIDE TRANSPORT PROTEIN LPTH; TRANSPORT PROTEIN, {PSEUDOMONAS AERUGINOS}	46.38	22	33.2	1.6	90	175	2QN4_A	Alpha-amylase/subtilisin inhibitor; RASI, amylase inhibitor, subtilisin inhibitor, Alpha-amylase inhibitor	39.23
0	25	1	0	0	0	putative protein	176	176	-	-	-	partial	NEIS1265	449	-	-	-	-	-	-	-	-	-	-	-	-	WP_165865283	sel1 repeat family protein [Neisseria gonorrhoeae]QBK52097.1 Sel1 domain-containing protein	5.38e-36	122.865	58	58	SUA23964	sel1 repeat protein [Neisseria gonorrhoeae]	6.05e-23	90.8929	93	50	6OK0_B	Sel1 repeat protein	97.55	0.00063	22.85	5.1	34	151	6OK0_B	Sel1 repeat protein	96.31
0	25	1	0	0	0	hypothetical protein	245	245	-	-	-	partial	NEIS1265	394	-	-	-	-	-	-	-	-	-	-	-	-	WP_107960274	sel1 repeat family protein [Neisseria cinerea]	2.45e-169	486.878	467	307	SUA23963	sel1 repeat protein [Neisseria gonorrhoeae]	3.57e-153	438.728	281	220	6EOU_A	UDP-N-acetylglucosamine--peptide N-acetylglucosaminyltransferase 110 kDa subunit; intellectual disability associated	99.96	5.3e-27	189.56	26.3	290	388	6EOU_A	UDP-N-acetylglucosamine--peptide N-acetylglucosaminyltransferase 110 kDa subunit; intellectual disability associated	99.94
0	25	1	0	0	0	hypothetical protein	125	125	-	-	-	partial	NEIS1254	13	-	-	-	-	-	-	-	-	-	-	-	-	KLT10079	hypothetical protein M785_08320, partial [Neisseria gonorrhoeae MU_NG20]	2.17e-17	75.485	36	36	WP_180322162	hypothetical protein [Neisseria meningitidis]	3.31e-17	76.6406	95	41	cd03218	ABC_YhbG; ATP-binding cassette component of YhbG transport system. ABC transporters belonging to the YhbG family	45.5	12	21.63	-0.1	21	232	cd03261	ABC_Org_Solvent_Resistant; ATP-binding cassette transport system involved in resistance to organic solvents	35.4
0	25	1	0	0	0	type I restriction-modification system subunit M	548	548	-	-	-	partial	NEIS2361	6	-	-	-	-	-	-	-	-	-	-	-	-	CKK50892	type I restriction-modification system methyltransferase [Neisseria meningitidis]	0	979.163	537	492	WP_115611743	type I restriction-modification system subunit M [Cardiobacterium valvarum]SUX23302.	0	884.404	515	514	7BTO_A	Type I restriction enzyme EcoR124II M protein	100	1.2e-65	539	58.5	513	520	3LKD_A	Type I restriction-modification system methyltransferase subunit, methyltransferase	100
0	25	1	0	0	0	immunity 41 family protein	377	377	-	-	-	partial	NEIS1796	607	-	-	-	-	-	-	-	-	-	-	-	-	CWO16008	MafB alternative C terminus [Neisseria meningitidis]	6.44e-70	217.624	228	122	WP_107843599	immunity 41 family protein [Neisseria sicca]	1.19e-68	210.69	125	124	6YXY_AT	bL19m; mitoribosome {Trypanosoma brucei brucei}	41.92	26	25.46	1	18	144	P68716	G7_VACCW Assembly protein G7 Vaccinia virus	20.71
0	25	1	0	0	0	transferrin-binding protein-like solute binding protein	2081	2081	-	-	-	partial	NEIS1691 (tbpB)/NG-MAST_tbpB	723/4	-	-	-	-	-	-	-	-	-	-	-	-	WP_106176352	transferrin-binding protein-like solute binding protein [Neisseria gonorrhoeae]TJX10	0	1429.85	698	698	WP_172762929	transferrin-binding protein-like solute binding protein [Neisseria gonorrhoeae]GFL88	0	1229.54	699	703	3VE2_B	Transferrin-binding protein 2; Lipoprotein, transferrin receptor, iron acquisition	100	1.7e-79	711.31	68.1	626	658	3HOL_A	TbpB; Transferrin Receptor, Iron Acquisition, Lipoprotein, TRANSPORT PROTEIN {Actinobacillus pleuropneum}	100
0	0	25	0	0	0	multidrug effflux MFS transporter	1061	1061	-	-	-	exact	-	-	partial	NEIS1706	744	-	-	-	-	-	-	-	-	-	WP_192391044	MFS transporter [Neisseria gonorrhoeae]QOG52251.1 multidrug effflux MFS transporter	0	616.69	500	327	EJU80863	MFS family, drug (Bicyclomycin) efflux pump [Neisseria meningitidis NM3081]	0	550.821	416	302	cd17325	MFS_MdtG_SLC18_like; bacterial MdtG-like and eukaryotic solute carrier 18 (SLC18) family of the Major Facilitator Superfamily	100	1.7e-36	250.74	42.1	325	432	cd17320	MFS_MdfA_MDR_like; Multidrug transporter MdfA and similar multidrug resistance (MDR) transporters of the Major Facilitator Superfamily	100
0	0	25	0	0	0	pilin	284	284	-	-	-	exact/exact	-	-	partial	NEIS0210 (pilE)	1906	-	-	-	-	-	-	-	-	-	WP_148061658	pilin, partial [Neisseria gonorrhoeae]ROV29695.1 pilin, partial [Neisseria gonorrhoeae]	4.62e-62	191.43	95	94	WP_082287892	pilin, partial [Neisseria gonorrhoeae]	1.38e-53	172.17	156	88	4V1J_A	FIMBRIAL PROTEIN; CELL ADHESION, TYPE IV PILLUS; {NEISSERIA MENINGITIDIS MC58}	97.78	0.001	41.04	9	68	142	2HI2_A	Fimbrial protein; TYPE IV PILIN, FIBER-FORMING PROTEIN, membrane protein, DNA binding protein, contractile protein	97.49
0	0	25	0	0	0	septal ring lytic transglycosylase RlpA family protein	641	641	-	-	-	-	-	-	exact	NEIS0261	326	-	-	-	-	-	-	-	-	-	WP_071198130	septal ring lytic transglycosylase RlpA family protein [Neisseria gonorrhoeae]AZG190	1.07e-155	438.728	213	213	MBG8942776	septal ring lytic transglycosylase RlpA family protein [Neisseria meningitidis]	4.62e-127	367.851	251	234	6ZTG_A	Cell division protein DedD, peptidoglycan synthesis {Escherichia coli}	98.48	2.5e-06	63.84	9.1	74	193	4AVR_A	PA4485; UNKNOWN FUNCTION, GRAM-NEGATIVE BACTERIA	99.02
0	0	2	0	24	0	hypothetical protein	161	161	-	-	-	-	-	-	partial	NEIS0502	149	-	-	-	partial/partial	NEIS1085/ NEIS0502	999/149	-	-	-	WP_184968645	hypothetical protein, partial [Neisseria gonorrhoeae]	9.7e-30	107.457	81	53	WP_071198170	hypothetical protein, partial [Neisseria gonorrhoeae]OIA41524.1 hypothetical protein	7.39e-24	91.6633	49	49	P20312	Y18_BPT3 Uncharacterized gene Enterobacteria phage T3	96.01	0.024	32	3.5	37	43	5EFM_A	Beclin-1	81.51
23	0	3	0	0	0	penicillin-binding protein 2	1745	1748	exact	NEIS1753 (penA)	266/327/531	-	-	-	exact	NEIS1753 (penA)	1780	-	-	-	-	-	-	-	-	-	WP_107863075	penicillin-binding protein 2 [Neisseria polysaccharea]	0	1106.28	581	581	BAO96843	penicillin-binding protein 2 [Neisseria sicca]	0	986.867	582	582	3EQV_A	Penicillin-binding protein 2; Class B transpeptidase, penicillin resistance	100	5.5e-82	686.5	63.6	541	542	5UY7_A	Peptidoglycan glycosyltransferase	100
0	0	1	25	0	0	DNA-binding transcriptional regulator	311	311	-	-	-	-	-	-	-	-	-	exact	NEIS0331	5	-	-	-	-	-	-	WP_003690485	DNA-binding transcriptional regulator [Neisseria gonorrhoeae]AKP15333.1 Helix-turn-helix regulator	1.75e-60	189.119	103	103	WP_070460005	MULTISPECIES: DNA-binding transcriptional regulator [Neisseria]MBF1350273.1 DNA-binding	4.96e-57	180.259	103	103	P04132	RPC_BPP2 Repressor protein C Escherichia phage P2	98.59	1.2e-06	40.18	6.3	60	99	6HU8_A	Transcriptional regulator ComR; RNPP family TPR domain HTH domain bacterial signaling peptide binding	98.34
0	0	1	25	0	0	hypothetical protein	368	368	-	-	-	-	-	-	-	-	-	exact	NEIS0332	8	-	-	-	-	-	-	WP_002214681	MULTISPECIES: type II toxin-antitoxin system RelE/ParE family toxin [Neisseria]MBE24	3.91e-81	241.891	122	121	WP_003751598	type II toxin-antitoxin system RelE/ParE family toxin [Neisseria polysaccharea]EFH23	1.75e-58	184.496	120	111	5MJE_A	Cytotoxic translational repressor of toxin-antitoxin stability system; toxin-antitoxin system, toxin {Vibrio cholerae}	99.66	1.3e-14	98.54	13.5	102	129	5JA9_C	Toxin HigB-2; toxin-antitoxin system, toxin {Vibrio cholerae serotype O1}	99.6
0	0	1	25	0	0	Asp-tRNA(Asn)/Glu-tRNA(Gln) amidotransferase subunit GatC	290	290	-	-	-	-	-	-	-	-	-	partial	NEIS1290 (gatC)	102/187	-	-	-	-	-	-	EFH22680	aspartyl/glutamyl-tRNA(Asn/Gln) amidotransferase, C subunit [Neisseria polysaccharea]	9.43e-58	181.03	99	96	WP_009173481	Asp-tRNA(Asn)/Glu-tRNA(Gln) amidotransferase subunit GatC [Neisseria sp. oral taxon]	1.36e-50	162.54	96	96	4WJ3_I	Glutamyl-tRNA(Gln) amidotransferase subunit C; transamidosome, aminoacyl-tRNA synthetase, GatCAB	99.96	1.1e-27	138.23	11.7	96	104	3H0L_U	Glutamyl-tRNA(Gln) amidotransferase subunit C	99.94
0	0	1	25	0	0	hypothetical protein	218	218	-	-	-	-	-	-	-	-	-	partial	NEIS0938	87	-	-	-	-	-	-	CFB82647	putative type I restriction-modification system DNA methylase [Neisseria gonorrhoeae]	1.54e-43	143.665	70	72	WP_014580099	transposase [Neisseria gonorrhoeae]EEZ44698.2 hypothetical protein NGEG_01961 [Neisseria gonorrhoeae]	3.52e-32	114.775	62	57	2F5G_B	Transposase, putative {Sulfolobus solfataricus}	99.36	5.2e-12	60.86	5.4	68	133	2XQC_A	TRANSPOSASE; DNA BINDING PROTEIN-DNA COMPLEX, TRANSPOSITION, MOBILE ELEMENT; {DEINOCOCCUS RADIODURANS}	99.29
0	0	1	25	0	0	multidrug efflux RND transporter permease subunit MtrD	3203	3203	-	-	-	-	-	-	-	-	-	exact	NEIS1633 (mtrD)	1006	-	-	-	-	-	-	WP_172764571	multidrug efflux RND transporter permease subunit MtrD [Neisseria gonorrhoeae]GFM066	0	1973.75	1069	1069	WP_203026755	efflux RND transporter permease subunit [Neisseria sp. HSUH001]	0	1839.7	1071	1064	6VKT_B	Efflux pump membrane transporter; Efflux, pump, erythromycin, MEMBRANE PROTEIN {Neisseria gonorrhoeae}	100	2.5e-90	879.67	139.6	1043	1046	4DX5_C	Acriflavine resistance protein B; DARPin, multidrug efflux protein, MEMBRANE PROTEIN, TRANSPORT PROTEIN	100
0	0	1	0	25	0	hypothetical protein	218	218	-	-	-	-	-	-	-	-	-	-	-	-	partial	NEIS0728	5	-	-	-	WP_107960165	DUF2322 family protein [Neisseria cinerea]	1.39e-66	203.756	106	106	WP_003750787	DUF2322 family protein [Neisseria polysaccharea]EFH23518.1 hypothetical protein NEIP	3.71e-66	202.601	105	105	2QHQ_B	Unknown function protein VPA0580; Vibrio parahaemolyticus	97.01	0.0047	46.35	6.3	55	125	7CT3_A	Mutual gliding motility protein C (MglC) {Myxococcus xanthus}	83.54
0	0	1	0	25	0	Tfp pilus assembly protein FimT/FimU	665	665	-	-	-	-	-	-	-	-	-	-	-	-	exact	NEIS0827 (pilH/fimT)	1232	-	-	-	WP_002261794	Tfp pilus assembly protein FimT/FimU [Neisseria meningitidis]EJU55834.1 tfp pilus assembly protein	4.64e-143	407.527	222	221	KLT06622	ferrous iron transporter B [Neisseria gonorrhoeae MU_NG17]	2.65e-138	397.512	273	221	4IPU_D	FimU protein; minor pilin, membrane associated {Pseudomonas aeruginosa}	98.9	4.2e-07	66.27	15.7	134	137	4IXJ_A	Fimbrial protein (Pilin); filament formation {Clostridium difficile}	98.46
0	0	1	0	25	0	Smr/MutS family protein	242	242	-	-	-	-	-	-	-	-	-	-	-	-	partial	NEIS1007	8	-	-	-	EFH22818	Smr domain protein, partial [Neisseria polysaccharea ATCC 43768]	3.36e-26	101.293	121	71	APW53116	smr domain protein [Neisseria gonorrhoeae NG-k51.05]	5.37e-26	103.99	248	69	6XY1_D	4-KE-4 de novo protein	31.2	110	17.27	2.2	15	32	4JMF_C	Probable chaperone; Type III secretion system, {Pseudomonas aeruginosa}	25.99
0	0	1	0	25	0	hypothetical protein	464	464	-	-	-	-	-	-	-	-	-	-	-	-	partial	igr_up NEIS1364	97	-	-	-	STZ85522	transposase [Neisseria gonorrhoeae]	1.97e-110	318.546	154	154	EFF40725	hypothetical protein NGNG_00697 [Neisseria gonorrhoeae F62]	7.25e-40	137.117	69	69	O48397	GP41_BPSP1 Putative gene 41 protein Bacillus phage SP01	13.55	150	23.77	0.6	11	154	O48397	GP41_BPSP1 Putative gene 41 protein Bacillus phage SP01	13.55
0	0	1	0	25	0	roadblock/LC7 domain-containing protein	260	260	-	-	-	-	-	-	-	-	-	-	-	-	partial	NEIS1669	80	-	-	-	WP_118796706	roadblock/LC7 domain-containing protein [Neisseria lactamica]	1.79e-49	160.999	117	86	WP_085391145	roadblock/LC7 domain-containing protein [Neisseria animaloris]OSI06967.1 hypothetical protein	1.57e-40	138.658	120	85	6B9X_C	Ragulator complex protein LAMTOR3; Ragulator, Lamtor, SIGNALING PROTEIN {Homo sapiens}	99.66	1.6e-14	77.01	11.1	85	124	3KYE_A	Roadblock/LC7 domain, Robl_LC7	99.59
0	0	1	0	25	0	M48 family metallopeptidase	689	689	-	-	-	-	-	-	-	-	-	-	-	-	exact	NEIS2016	589	-	-	-	WP_107997391	M48 family metallopeptidase [Neisseria cinerea]	1.52e-154	436.417	229	229	WP_014574282	M48 family metallopeptidase [Neisseria meningitidis]CAX50996.1 conserved hypothetical protein	8.13e-153	431.795	229	229	cd07344	M48_yhfN_like; Peptidase M48 YhfN-like, a novel minigluzincin	99.9	9.2e-23	141.84	12.2	95	100	4JIX_A	Projannalysin; Hydrolase, Metallopeptidase Zymogen, Minigluzincin {Methanocaldococcus jannaschii}	99.82
0	0	1	0	1	24	hypothetical protein	494	494	-	-	-	-	-	-	-	-	-	-	-	-	partial	NEIS0813	998	partial	NEIS0813	983	EFF39107	periplasmic protein [Neisseria gonorrhoeae F62]	0	1070.46	617	536	WP_013449168	tetratricopeptide repeat protein [Neisseria lactamica]CBN87588.1 putative periplasmiс protein	0	1070.46	614	614	6XYW_AO	Pentatricopeptide repeat-containing protein At1g60770 {Arabidopsis thaliana}	100	1e-33	276.91	52.8	452	491	6QW6_5J	Pre-mRNA-processing factor 6 {Homo sapiens}	100
0	0	1	0	0	25	ComF family protein	371	371	-	-	-	-	-	-	-	-	-	-	-	-	-	-	-	partial	NEIS0263	553	WP_192878300	ComF family protein [Neisseria meningitidis]	5.94e-116	335.495	202	165	SQF84019	competence protein [Neisseria cinerea]	1.92e-102	300.442	179	165	5ZGO_A	Adenine phosphoribosyltransferase TRANSFERASE	99.59	2e-14	96.77	9.3	134	178	4M0K_A	Adenine phosphoribosyltransferase	99.36
0	0	1	0	0	25	M48 family metallopeptidase	608	608	-	-	-	-	-	-	-	-	-	-	-	-	-	-	-	partial	NEIS2016	586	WP_050176712	M48 family metallopeptidase [Neisseria meningitidis]CKK76439.1 Protein of uncharacterized function	6.17e-146	414.461	230	230	WP_014574282	M48 family metallopeptidase [Neisseria meningitidis]CAX50996.1 conserved hypothetical protein	6.5e-144	409.453	229	229	cd07344	M48_yhfN_like; Peptidase M48 YhfN-like, a novel minigluzincin. M48 YhfN-like protease is considered as a CaaX prenyl pro	99.91	4e-23	143.65	11.9	95	100	4JIU_A	Proabylysin; Hydrolase, Metallopeptidase Zymogen, Minigluzincin; 1.15A {Pyrococcus abyssi}	99.87
0	0	1	0	0	25	hypothetical protein	815	815	-	-	-	-	-	-	-	-	-	-	-	-	-	-	-	partial	NEIS0535	667	WP_162475215	GNAT family N-acetyltransferase, partial [Neisseria meningitidis]	1.78e-164	476.478	572	236	WP_003675762	bifunctional acetate--CoA ligase family protein/GNAT family N-acetyltransferase [Neisseria gonorrhoeae]	1.52e-117	363.614	808	236	5TDE_A	ATP-citrate synthase; TEV cleaved, citrate binding, TRANSFERASE {Homo sapiens}	98.54	1.1e-06	85.81	11.2	92	431	4XYM_D	beta subunit of Acyl-CoA synthetase (NDP forming); Dinucleotide forming acetyl-CoA synthetase	98.18
0	0	1	0	0	25	thermonuclease family protein	674	674	-	-	-	-	-	-	-	-	-	-	-	-	-	-	-	partial	NEIS1439	16	MBG8957137	thermonuclease family protein [Neisseria meningitidis]	1.17e-136	391.734	234	224	WP_070602616	thermonuclease family protein [Neisseria sp. HMSC074B07]OFL99815.1 nuclease [Neisseria spp]	3.46e-90	274.633	248	248	4EQP_A	Thermonuclease; Staphylococcal nuclease	99.77	1.2e-16	115.91	16.9	130	143	4QMG_A	Staphylococcal nuclease domain-containing protein 1	99.69
0	0	1	0	0	25	hypothetical protein	203	203	-	-	-	-	-	-	-	-	-	-	-	-	-	-	-	partial	NEIS0916	46	WP_146713783	hypothetical protein [Neisseria gonorrhoeae]TJW94323.1 hypothetical protein E8M69_03	4.86e-24	93.2041	63	67	WP_118996928	d-alanine-poly(phosphoribitol) ligase [Neisseria polysaccharea]	1.86e-19	87.0409	277	66	3ZBI_a	TRAN PROTEIN; CELL ADHESION, BACTERIAL SECRETION {ESCHERICHIA COLI}	89.67	0.56	27.66	2	16	48	5D0O_E	Outer membrane protein assembly factor BamE E.coli	86.83
0	0	25	0	0	0	hypothetical protein	218	239	-	-	-	-	-	-	partial	NEIS2723	2	-	-	-	-	-	-	-	-	-	WP_172616912	hypothetical protein [Neisseria gonorrhoeae]KLS88771.1 hypothetical protein M773_070	1.11e-45	148.673	74	71	SUB32154	Uncharacterised protein [Neisseria gonorrhoeae]	5.34e-41	138.272	112	70	Q38162	LLP_BPT5 Lytic conversion lipoprotein Escherichia phage T5	97.53	0.0016	38.83	7	68	77	P39230	SPAC_BPT4 Protein spackle Enterobacteria phage T4	91.27
0	0	1	0	0	25	site-specific DNA-methyltransferase	638	1373	-	-	-	-	-	-	-	-	-	-	-	-	-	-	-	partial	NEIS1310 (modA)	954	WP_065826183	restriction endonuclease subunit M [Neisseria meningitidis]ANX53071.1 restriction enzyme	0	1440.25	756	756	WP_112070237	site-specific DNA-methyltransferase [Haemophilus influenzae]TWU85218.1 site-specific DNA-methyltransferase	0	1202.96	695	738	P08763	T3MO_BPP1 Type III restriction-modification system EcoPI enzyme Escherichia phage P1	100	2.4e-49	469.27	35.1	364	646	4ZCF_A	Restriction endonuclease EcoP15I, modification subunit; Hydrolase/DNA, ATP motor, DNA methyltransferase	100
0	25	1	0	0	0	hypothetical protein	347	518	-	-	-	partial	NEIS2603	49	-	-	-	-	-	-	-	-	-	-	-	-	ACF29330	putative phage associated protein [Neisseria gonorrhoeae NCCP11945]EEZ52118.1 predicted protein	4.22e-126	360.533	192	178	QBK51516	phage associated protein [Neisseria gonorrhoeae]QBK53710.1 hypothetical protein TFGB	1.34e-100	295.434	172	164	cd19262	AdoMet_MTase_I; class I SAM-binding methyltransferase. S-adenosylmethionine-dependent methyltransferases	98.69	1.5e-07	69.96	7.7	75	200	5CM2_Z	TRNA METHYLTRANSFERASE; CLASS I METHYLTRANSFERASE, TRNA METHYLTRANSFERASE	98.68
0	0	1	0	25	0	hypothetical protein	206	338	-	-	-	-	-	-	-	-	-	-	-	-	partial	NEIS0371 (pilC1)	94	-	-	-	WP_172760558	pilus assembly/adherence protein PilC [Neisseria gonorrhoeae]GFL57064.1 pilus assembly protein	0	1984.53	1057	1015	WP_082298570	pilus assembly protein [Neisseria gonorrhoeae]OOD32736.1 pilus assembly protein [Neisseria gonorrhoeae]	0	1806.19	1041	1014	3HX6_A	Type 4 fimbrial biogenesis protein PilY1; beta propeller, pilus protein, CELL ADHESION; 2.1A {Pseudomonas aeruginosa}	100	7.9e-33	335.03	41.5	387	570	3Q7M_A	Lipoprotein yfgL; beta-propeller, BAM complex, outer membrane protein folding, Gram negative, BamA, PROTEIN BINDING; HET	99.38
0	0	1	0	25	0	transferrin-binding protein-like solute binding protein	2003	2054	-	-	-	partial/partial	-	-	-	-	-	-	-	-	exact/exact	NEIS1691 (tbpB)/NG-MAST_tbpB	1953/241	-	-	-	WP_149032476	transferrin-binding protein-like solute binding protein [Neisseria gonorrhoeae]	0	1187.17	688	693	WP_082283035	transferrin-binding protein-like solute binding protein, partial [Neisseria gonorrhoeae]	0	1184.86	574	574	3VE2_B	Transferrin-binding protein 2; Lipoprotein, transferrin receptor, iron acquisition	100	9.1e-81	720.53	68.2	627	658	3PQU_A	Transferrin binding protein B; lipoprotein, transferrin receptor, iron acquisition	100
0	0	1	0	0	25	transferrin-binding protein-like solute binding protein	2084	2141	-	-	-	-	-	-	-	-	-	-	-	-	-	-	-	exact	NG-MAST_tbpB	27	WP_197099375	transferrin-binding protein-like solute binding protein [Neisseria gonorrhoeae]MBG99	0	1303.12	712	716	WP_050171911	transferrin-binding protein-like solute binding protein [Neisseria gonorrhoeae]CNQ13	0	1281.93	707	716	3VE2_B	Transferrin-binding protein 2; Lipoprotein, transferrin receptor, iron acquisition	100	1.9e-88	789.2	69.4	647	658	3PQU_A	Transferrin binding protein B; lipoprotein, transferrin receptor, iron acquisition	100
25	0	1	0	0	0	transferrin-binding protein-like solute binding protein	2081	2081	exact/exact	NEIS1691 (tbpB)/NG-MAST_tbpB	734/110	-	-	-	-	-	-	-	-	-	-	-	-	-	-	-	WP_149032476	transferrin-binding protein-like solute binding protein [Neisseria gonorrhoeae]	0	1187.17	688	693	WP_082283035	transferrin-binding protein-like solute binding protein, partial [Neisseria gonorrhoeae]	0	1184.86	574	574	3VE2_B	Transferrin-binding protein 2; Lipoprotein, transferrin receptor, iron acquisition	100	9.1e-81	720.53	68.2	627	658	3PQU_A	Transferrin binding protein B; lipoprotein, transferrin receptor, iron acquisition	100
0	24	1	0	0	0	PilW family protein	944	944	-	-	-	-	NEIS0829 (pilJ)	593	-	-	-	-	-	-	-	-	-	-	-	-	WP_047917844	PilW family protein [Neisseria gonorrhoeae]KLS23465.1 pilus assembly protein PilW [Neisseria gonorrhoeae]	0	588.956	317	317	WP_047921001	PilW family protein [Neisseria gonorrhoeae]KLS68461.1 pilus assembly protein PilW [Neisseria gonorrhoeae]	0	574.318	311	315	5G23_C	TYPE-IV LIKE PILIN TTHA1219 TYPE IV PILUS, DNA UPTAKE {THERMUS THERMOPHILUS}	98.88	1.4e-08	92.2	9.1	66	236	6XXD_L	PilA; Type IV pilin glycosylation twitching motility, {Thermus thermophilus (strain HB27 / ATCC BAA}	97.55
0	24	1	0	0	0	type IV pilus modification protein PilV	608	608	-	-	-	-	NEIS0828 (pilI)	386	-	-	-	-	-	-	-	-	-	-	-	-	WP_192879763	type IV pilus modification protein PilV [Neisseria meningitidis]	1.27e-132	378.637	202	202	WP_048339588	type IV pilus modification protein PilV [Neisseria gonorrhoeae]KMM29447.1 pilus protein	1.59e-129	370.933	202	202	4IXJ_A	Fimbrial protein (Pilin); filament formation, CELL ADHESION {Clostridium difficile}	98.39	2.7e-06	72.64	8.5	71	283	5G23_C	TYPE-IV LIKE PILIN TTHA1219; STRUCTURAL PROTEIN, NATURAL COMPETENCE, TYPE IV PILUS, DNA UPTAKE {THERMUS THERMOPHILUS}	98.11
0	24	1	0	0	0	Tfp pilus assembly protein FimT/FimU	665	665	-	-	-	exact	NEIS0827 (pilH/fimT)	1233	-	-	-	-	-	-	-	-	-	-	-	-	WP_047951035	Tfp pilus assembly protein FimT/FimU [Neisseria gonorrhoeae]KLS12413.1 ferrous iron	2.97e-142	404.445	221	221	WP_118792730	Tfp pilus assembly protein FimT/FimU [Neisseria bergeri]	2.76e-134	384.415	221	221	4IPU_D	FimU protein; minor pilin, membrane associated, CELL ADHESION {Pseudomonas aeruginosa}	99.04	4.5e-08	72.23	15.5	134	137	4IXJ_A	Fimbrial protein (Pilin); filament formation, CELL ADHESION {Clostridium difficile}	98.55
0	24	1	0	0	0	M48 family metallopeptidase	284	284	-	-	-	exact	NEIS2016	937	-	-	-	-	-	-	-	-	-	-	-	-	QBK53134	membrane protein [Neisseria gonorrhoeae]QBK55302.1 hypothetical protein TFGB2_02206	1.07e-61	191.43	94	94	WP_107997391	M48 family metallopeptidase [Neisseria cinerea]	1.61e-37	134.806	229	77	cd17470	T3SS_Flik_C; C-terminal domain of flagellar hook-length control protein FliK and similar domains.	59.31	44	19.16	3.8	57	86	1B0U_A	HISTIDINE PERMEASE; ABC TRANSPORTER, HISTIDINE PERMEASE, TRANSPORT PROTEIN; {Salmonella typhimurium}	56.91
0	0	24	0	0	0	transferrin-binding protein-like solute binding protein	2099	2099	-	-	-	exact	-	-	exact/ exact	NEIS1691 (tbpB)/NG-MAST_tbpB	1877/563	-	-	-	-	-	-	-	-	-	WP_203029611	transferrin-binding protein-like solute binding protein [Neisseria gonorrhoeae]	0	1274.23	700	700	WP_050160387	transferrin-binding protein-like solute binding protein [Neisseria gonorrhoeae]CNS75	0	1201.81	690	702	3VE2_B	Transferrin-binding protein 2; Lipoprotein, transferrin receptor, iron acquisition	100	5.1e-87	774.56	69.5	633	658	3PQU_A	Transferrin binding protein B; lipoprotein, transferrin receptor, iron acquisition	100
0	0	24	0	0	0	HAD hydrolase family protein	239	239	-	-	-	partial	-	-	partial	NEIS1366/NEIS0932 (sucB)	993/63	-	-	-	-	-	-	-	-	-	WP_106278875	HAD hydrolase family protein [Neisseria gonorrhoeae]KAE9493899.1 haloacid dehalogenase	2.81e-41	139.043	114	70	WP_054457521	Cof-type HAD-IIB family hydrolase [Haemophilus influenzae]KPH69328.1 hypothetical protein	3.78e-37	133.265	272	69	3MPO_B	Predicted hydrolase of the HAD superfamily	99.5	4.3e-12	65.01	10.6	77	279	2ZOS_B	Mannosyl-3-phosphoglycerate phosphatase; HALOACID DEHALOGENASE LIKE HYDROLASE, PHOSPHATASE, MANNOSYLGLYCERATE	99.24
0	0	2	2	0	21	hypothetical protein	392	392	-	-	-	-	-	-	partial	NEIS2979	132	partial	NEIS2979	132	-	-	-	partial	NEIS2979	132	WP_003696392	hypothetical protein [Neisseria gonorrhoeae]EFE03871.1 conserved hypothetical protein	8.06e-86	255.373	133	129	WP_107819866	hypothetical protein [Neisseria bergeri]	3.29e-71	218.394	130	130	O55743	137R_IIV6 Uncharacterized protein 137R Invertebrate iridescent virus 6	29.08	21	25.61	-1	21	57	O55743	137R_IIV6 Uncharacterized protein 137R	29.08
0	0	1	0	24	0	hypothetical protein	3095	3095	-	-	-	-	-	-	-	-	-	-	-	-	partial	NEIS2273 (traG)	142	-	-	-	WP_050160209	pilus assembly protein [Neisseria gonorrhoeae]CNR32789.1 type IV pilus assembly protein	0	1885.15	1009	1009	WP_192276028	pilus assembly/adherence protein PilC [Neisseria gonorrhoeae]QOG43421.1 pilus assembly	0	1806.57	1006	1006	3HX6_A	Type 4 fimbrial biogenesis protein PilY1; beta propeller, pilus protein {Pseudomonas aeruginosa}	100	4.7e-33	337.12	44.2	387	570	1FLG_B	PROTEIN (QUINOPROTEIN ETHANOL DEHYDROGENASE); QUINOPROTEIN, SUPERBARREL, DEHYDROGENASE, OXIDOREDUCTASE	99.35
0	0	1	0	24	0	hypothetical protein	686	686	-	-	-	-	-	-	-	-	-	-	-	-	exact	NEIS3210	1	-	-	-	WP_172766203	hypothetical protein [Neisseria gonorrhoeae]GFL58739.1 hypothetical protein TUM15774	3.4e-166	465.692	228	228	WP_107878488	helix-turn-helix transcriptional regulator [Neisseria animaloris]	3.47e-128	369.392	227	229	P04132	RPC_BPP2 Repressor protein C Escherichia phage P2	98.13	3.5e-05	54.59	8.2	60	99	P03034	RPC1_LAMBD Repressor protein cI Escherichia phage lambda	98.05
0	0	1	0	24	0	hypothetical protein	263	263	-	-	-	-	-	-	-	-	-	-	-	-	exact/partial	NEIS2710	241	-	-	-	WP_115093994	hypothetical protein [Neisseria gonorrhoeae]STZ85900.1 phage associated protein [Neisseria gonorrhoeae]	1.3e-51	165.622	91	91	WP_042743705	phage associated protein [Neisseria meningitidis]KER38513.1 hypothetical protein F52	4.57e-41	139.043	91	91	P39504	SPAN1_BPT4 Spanin, inner membrane subunit Enterobacteria phage T4	76.09	28	22.53	6.6	63	117	P51770	SPAN1_BPP2 Probable spanin, inner membrane subunit Escherichia phage P2	70.71
0	0	1	0	0	24	hypothetical protein	764	1982	-	-	-	-	-	-	-	-	-	-	-	-	-	-	-	exact/exact)	NEIS3174/ NEIS3201)	2 /2	WP_018357241	AAA family ATPase [Rodentibacter pneumotropicus]NBH75869.1 ATP-binding protein [Rodentibacter pneumotropicus]	0	698.353	640	664	WP_202936361	AAA family ATPase [Actinobacillus sp. GY-402]QOF67395.1 AAA family ATPase [Actinobacillus sp]	0	696.427	641	663	6P74_A	Putative ATP-dependent endonuclease of the OLD family; ABC ATPase, Nuclease, HYDROLASE	99.93	5.3e-24	242.67	25.8	191	528	3QKT_C	DNA double-strand break repair rad50 ATPase; RecA-like fold, coiled-coils, ATPase, ATP binding, DNA binding	99.81
24	0	1	0	0	0	hypothetical protein	149	245	partial	NEIS1876	21	-	-	-	-	-	-	-	-	-	-	-	-	-	-	-	SBQ22751	OpcA [Neisseria gonorrhoeae]STZ92178.1 OpcA [Neisseria gonorrhoeae]	4.33e-51	162.925	81	81	WP_196978644	hypothetical protein [Neisseria meningitidis]	1.22e-43	144.05	86	81	7BGL_12	YecR; bacterial flagellum LP ring salmonella, MEMBRANE PROTEIN {Salmonella typhimurium (strain LT2 / SGSC}	88.03	0.99	28.93	2.5	35	111	O64095	AIMP_BPSPB Protein AimP Bacillus phage SPbeta	83.56
0	0	24	0	0	0	pilin	203	203	-	-	-	-	-	-	partial	NEIS0210 (pilE)	1834	-	-	-	-	-	-	-	-	-	WP_115304477	pilin [Neisseria gonorrhoeae]SBQ23060.1 L-pilin [Neisseria gonorrhoeae]SUA11403.1 L-pilin	7.19e-72	218.009	104	104	CNT08408	L-pilin [Neisseria gonorrhoeae]	4.06e-55	175.637	105	104	4V1J_A	FIMBRIAL PROTEIN; TYPE IV PILLUS {NEISSERIA MENINGITIDIS MC58}	98.23	8.7e-05	46.4	10.3	86	142	2HI2_A	Fimbrial protein; TYPE IV PILIN, FIBER-FORMING PROTEIN, membrane protein, DNA binding protein, contractile protein	97.88
0	0	24	0	0	0	pilin	251	356	-	-	-	-	-	-	partial	NEIS0210 (pilE)	2493	-	-	-	-	-	-	-	-	-	AZG19343	pilin [Neisseria gonorrhoeae]AZG26244.1 pilin [Neisseria gonorrhoeae]AZG43103.1 pilin	2.99e-83	246.899	118	118	CNT08408	L-pilin [Neisseria gonorrhoeae]	2.98e-60	188.348	105	104	4V1J_A	FIMBRIAL PROTEIN; CELL ADHESION, TYPE IV PILLUS {NEISSERIA MENINGITIDIS MC58}	97.36	0.0087	40.91	10	85	142	2HI2_A	Fimbrial protein; TYPE IV PILIN, FIBER-FORMING PROTEIN, membrane protein, DNA binding protein, contractile protein	96.75
0	0	24	0	0	0	pilin	290	305	-	-	-	-	-	-	partial/partial/partial	NEIS0210 (pilE)	339/789/1355	-	-	-	-	-	-	-	-	-	WP_106158859	pilin [Neisseria gonorrhoeae]SBM90391.1 pilin [Neisseria gonorrhoeae]SBO75019.1 pilin	1.41e-45	150.599	142	72	WP_192887929	pilin [Neisseria gonorrhoeae]	2.03e-44	148.288	163	71	4V1J_A	FIMBRIAL PROTEIN; CELL ADHESION, TYPE IV PILLUS; HET: EDO; 1.43A {NEISSERIA MENINGITIDIS MC58}	96.69	0.0083	37.96	4.7	47	142	2HI2_A	Fimbrial protein; TYPE IV PILIN, FIBER-FORMING PROTEIN, membrane protein, DNA binding protein, contractile protein, CELL	96.69
23	0	2	0	0	0	HNH endonuclease	245	245	exact	NEIS0593	62	-	-	-	exact	NEIS0593	62	-	-	-	-	-	-	-	-	-	WP_115120293	HNH endonuclease [Neisseria lactamica]	8.01e-48	155.606	94	80	WP_159071433	MafB family polymorphic toxin [Neisseria polysaccharea]	6.34e-37	138.658	516	80	2EBE_A	Hypothetical protein TTHA0061; thermus thermophilus	20.36	68	16.41	0.1	9	106	4W6Y_A	F18 fimbrial adhesin AC; Adhesin, Fimbriae, cell adhesion {Escherichia coli DH5[alpha]}	20.19
0	0	1	23	0	0	transferrin-binding protein-like solute binding protein	2075	2075	-	-	-	-	-	-	-	-	-	c("exact", "exact")	c("NEIS1691 (tbpB)", "NG-MAST_tbpB")	c(680, 29)/c(1939, 29)/c(1879, 29)/c(1972, 29)/c(2029, 29)	-	-	-	-	-	-	WP_050160387	transferrin-binding protein-like solute binding protein [Neisseria gonorrhoeae]CNS75	0	1380.16	690	682	WP_071290028	transferrin-binding protein-like solute binding protein [Neisseria gonorrhoeae]OHZ75	0	1177.16	691	690	3VE2_B	Transferrin-binding protein 2; Lipoprotein, transferrin receptor, iron acquisition	100	1.7e-88	784.66	69.6	630	658	3PQU_A	Transferrin binding protein B; lipoprotein, transferrin receptor, iron acquisition	100
0	0	1	0	23	0	hypothetical protein	356	356	-	-	-	-	-	-	-	-	-	-	-	-	partial	NEIS0371 (pilC1)	272	-	-	-	WP_192276028	pilus assembly/adherence protein PilC [Neisseria gonorrhoeae]QOG43421.1 pilus assembly protein	0	1806.57	1006	1006	QOG49145	pilus assembly/adherence protein PilC [Neisseria gonorrhoeae]	0	1719.13	1006	1006	3HX6_A	Type 4 fimbrial biogenesis protein PilY1; beta propeller, pilus protein, CELL ADHESION {Pseudomonas aeruginosa}	100	4.7e-33	337.12	44.2	387	570	cd10278	PQQ_MDH; Large subunit of methanol dehydrogenase (moxF)	99.39
23	0	1	0	0	0	outer membrane beta-barrel protein	623	623	partial/partial	NEIS1719/NEIS1403 (opaA)	668/660	-	-	-	-	-	-	-	-	-	-	-	-	-	-	-	WP_118784225	outer membrane beta-barrel protein [Neisseria lactamica]	3.51e-142	405.986	253	207	AAA87400	opacity-related protein, partial [Neisseria flava]prf||2108298B opacity protein [Nei	3.63e-125	362.844	257	210	2MLH_A	Opacity protein opA60; MEMBRANE PROTEIN	99.67	6.4e-14	105.67	20.6	182	238	2X27_X	OUTER MEMBRANE PROTEIN OPRG; MEMBRANE PROTEIN {PSEUDOMONAS AERUGINOSA}	99.6
0	0	22	0	0	0	hypothetical protein	221	824	-	-	-	-	-	-	partial	pilS	33	-	-	-	-	-	-	-	-	-	CNQ26263	pilin [Neisseria gonorrhoeae]CNS07194.1 pilin [Neisseria gonorrhoeae]	2.85e-117	340.887	252	173	CNS29217	pilin [Neisseria gonorrhoeae]	6.88e-117	338.576	217	162	4V1J_A	FIMBRIAL PROTEIN; CELL ADHESION, TYPE IV PILLUS; {NEISSERIA MENINGITIDIS MC58}	99.48	6.9e-12	93.01	15.4	138	142	6GMS_A	Prepilin peptidase-dependent protein D; TYPE IV PILIN ADHESION {Escherichia coli O157:H7}	99.14
0	0	1	22	0	0	hypothetical protein	275	275	-	-	-	-	-	-	-	-	-	partial	NEIS1958	252	-	-	-	-	-	-	AZG32527	hypothetical protein EGH17_08635 [Neisseria gonorrhoeae]KLR83207.1 hypothetical prot	1.11e-53	169.474	81	81	WP_194964374	Fic family protein, partial [Neisseria meningitidis]	4.64e-17	78.5666	148	60	4X2C_A	Fic family protein putative filamentation induced by cAMP protein	96.06	0.013	40.63	3.2	45	235	5EU0_A	Bartonella effector protein (Bep) substrate of VirB T4SS	95.22
0	0	1	0	22	0	HNH endonuclease	245	245	-	-	-	-	-	-	-	-	-	-	-	-	exact	NEIS0593	99	-	-	-	WP_083309562	MULTISPECIES: HNH endonuclease [unclassified Neisseria]	2.51e-48	157.532	108	80	WP_124213433	HNH endonuclease [Neisseria meningitidis]RQK90262.1 hypothetical protein COH48_11830	3.78e-46	150.984	74	74	3HH0_C	Transcriptional regulator, MerR family; Transcriptional regulator	16.25	300	14.15	2.6	49	146	3HH0_C	Transcriptional regulator, MerR family; Transcriptional regulator	16.25
0	0	1	0	0	22	hypothetical protein	182	389	-	-	-	-	-	-	-	-	-	-	-	-	-	-	-	exact/exact	NEIS0595/ NEIS0608	48/93	CWM40789	MafA-like protein [Neisseria meningitidis]	1.47e-61	194.897	200	109	AAF41071	hypothetical protein NMB0650 [Neisseria meningitidis MC58]AJC62807.1 hypothetical protein	2.3e-60	189.504	139	109	2L4H_A	Calcium and integrin-binding protein 1; METAL BINDING PROTEIN	85.15	11	28.2	7.1	90	214	6OCX_D	Calcium and integrin-binding protein 1 {Homo sapiens}	72.15
0	0	1	21	0	0	Tfp pilus assembly protein FimT/FimU	662	662	-	-	-	-	-	-	-	-	-	partial	NEIS0827 (pilH/fimT)	573	-	-	-	-	-	-	WP_047951035	Tfp pilus assembly protein FimT/FimU [Neisseria gonorrhoeae]KLS12413.1 ferrous iron	1.4e-140	400.208	221	221	KMY24822	fimbrial protein FimT [Neisseria gonorrhoeae FA6140]	3.47e-139	397.127	235	220	4IPU_D	FimU protein; minor pilin, membrane associated {Pseudomonas aeruginosa}	99.06	4.1e-08	71.76	15.7	134	137	4IXJ_A	Fimbrial protein (Pilin); filament formation {Clostridium difficile}	98.6
0	0	1	0	21	0	hypothetical protein	227	227	-	-	-	-	-	-	-	-	-	-	-	-	partial	NEIS3199	9	-	-	-	WP_106333449	hypothetical protein [Neisseria gonorrhoeae]SBN03466.1 Uncharacterised protein [Neisseria gonorrhoeae]	4.33e-57	179.489	91	92	WP_124724021	hypothetical protein [Neisseria gonorrhoeae]AZG23821.1 hypothetical protein EGH14_11	2.3e-43	144.436	75	92	Q5UR41	YR561_MIMIV Uncharacterized protein R561 Acanthamoeba polyphaga mimivirus	34.19	70	27.17	2.6	40	256	1L1C_A	Transcription antiterminator licT	33.84
21	0	1	0	0	0	hypothetical protein	407	830	partial	pilS	33	-	-	-	-	-	-	-	-	-	-	-	-	-	-	-	CNR28148	large pilS cassette [Neisseria gonorrhoeae]CNT52348.1 large pilS cassette [Neisseria gonorrhoeae]	0	563.533	319	274	CNR21284	large pilS cassette [Neisseria gonorrhoeae]CNT41267.1 large pilS cassette [Neisseria gonorrhoeae]	9.56e-169	474.167	235	234	4V1J_A	FIMBRIAL PROTEIN; CELL ADHESION, TYPE IV PILLUS {NEISSERIA MENINGITIDIS MC58}	98.4	2.6e-06	68.84	8.3	118	142	4V1J_A	FIMBRIAL PROTEIN; CELL ADHESION, TYPE IV PILLUS {NEISSERIA MENINGITIDIS MC58}	98.21
0	0	21	0	0	0	hypothetical protein	389	860	-	-	-	-	-	-	partial	pilS	26	-	-	-	-	-	-	-	-	-	WP_202838383	pilin [Neisseria gonorrhoeae]QRA55825.1 pilin [Neisseria gonorrhoeae]	0	620.928	301	301	CNS27957	large pilS cassette [Neisseria gonorrhoeae]	7.39e-163	462.611	286	290	4V1J_A	FIMBRIAL PROTEIN; CELL ADHESION, TYPE IV PILLUS {NEISSERIA MENINGITIDIS MC58}	98.81	4.5e-07	73.78	14.7	134	142	1QVE_A	Fimbrial protein; Type IV Pilin, Lectin, Adhesin, Pseudomonas, Cell adhesion {Pseudomonas aeruginosa}	98.77
0	20	1	0	0	0	pilin	299	431	-	-	-	partial	NEIS0210 (pilE)	787	-	-	-	-	-	-	-	-	-	-	-	-	WP_055390915	pilin [Neisseria gonorrhoeae]CFC33171.1 pilin [Neisseria gonorrhoeae]CFR96347.1 pilin	1.1e-94	278.87	143	143	WP_055390438	pilin [Neisseria gonorrhoeae]CNR75311.1 pilin [Neisseria gonorrhoeae]	1.72e-83	249.98	136	143	4V1J_A	FIMBRIAL PROTEIN; CELL ADHESION, TYPE IV PILLUS {NEISSERIA MENINGITIDIS MC58}	99.59	3.5e-13	89.57	15.1	139	142	6GMS_A	Prepilin peptidase-dependent protein D; TYPE IV PILIN ADHESION {Escherichia coli O157:H7}	99.38
[truncated: 5 more columns]
