# Supplementary material for: Comparative Whole-Genome Analysis of Neisseria gonorrhoeae Isolates Revealed Changes in the Gonococcal Genetic Island and Specific Genes as a Link to Antimicrobial Resistance
Source: Front Cell Infect Microbiol. 2022 Feb 18;12:831336. doi: 10.3389/fcimb.2022.831336 (PMC8895040; doi:10.3389/fcimb.2022.831336)
Supplement: Supplementary file 3 [file Table_3.xlsx]

## Sheet: all
Table S3. Drug resistance of N. gonorrhoeae isolates belonging to different NG-MAST types. Data for isolates ST 225, 1407, 2400, 2992 and 4186 were obtained from the Pathogenwatch database (https://pathogen.watch/genomes/all?organismId=485)
Genome Name	Year	Country	NG-MAST	Azithromycin	Ceftriaxone	Cefixime	Ciprofloxacin	Penicillin	Tetracycline	Collection label
ERR2133914	2008	Australia	225	Susceptible	Susceptible	Susceptible	Resistant	Intermediate	Resistant	kwong2018
ERR2133915	2008	Australia	225	Susceptible	Susceptible	Susceptible	Resistant	Intermediate	Resistant	kwong2018
ERR2133916	2008	Australia	225	Susceptible	Susceptible	Susceptible	Resistant	Intermediate	Resistant	kwong2018
ERR2133917	2008	Australia	225	Susceptible	Susceptible	Susceptible	Resistant	Intermediate	Resistant	kwong2018
ERR388300	2008	Spain	225	Susceptible	Susceptible	Susceptible	Resistant	Intermediate	Resistant	sanchezbuso2019
ERR855219	2008	United States	225	Susceptible	Susceptible	Susceptible	Resistant	Intermediate	Resistant	grad2016
SRR1661204	2008	Canada	225	Susceptible	Susceptible	Susceptible	Resistant	Intermediate	Resistant	demczuk2015
SRR1661205	2008	Canada	225	Susceptible	Susceptible	Susceptible	Resistant	Intermediate	Resistant	demczuk2015
SRR969336	2008	Canada	225	Susceptible	Susceptible	Susceptible	Resistant	Intermediate	Resistant	ezewudo2015
ERR191751	2009	United States	225	Susceptible	Susceptible	Susceptible	Resistant	Intermediate	Resistant	grad2014, grad2016
ERR2133922	2009	Australia	225	Susceptible	Susceptible	Susceptible	Resistant	Intermediate	Resistant	kwong2018
ERR2133923	2009	Australia	225	Susceptible	Susceptible	Susceptible	Resistant	Intermediate	Resistant	kwong2018
ERR222905	2009	United States	225	Susceptible	Susceptible	Susceptible	Resistant	Intermediate	Resistant	grad2014, grad2016
ERR223622	2009	United States	225	Susceptible	Susceptible	Susceptible	Resistant	Intermediate	Resistant	grad2014, grad2016
ERR388310	2009	Norway	225	Susceptible	Susceptible	Susceptible	Resistant	Intermediate	Resistant	sanchezbuso2019
ERR388334	2009	Slovenia	225	Susceptible	Susceptible	Susceptible	Resistant	Intermediate	Resistant	sanchezbuso2019
ERR855228	2009	United States	225	Susceptible	Susceptible	Susceptible	Resistant	Intermediate	Resistant	grad2016
ERR855229	2009	United States	225	Susceptible	Susceptible	Susceptible	Resistant	Intermediate	Resistant	grad2016
ERS135319	2009	United States	225	Susceptible	Susceptible	Susceptible	Resistant	Intermediate	Resistant
ERS135409	2009	United States	225	Susceptible	Susceptible	Susceptible	Resistant	Intermediate	Resistant
ERS135542	2009	United States	225	Susceptible	Susceptible	Susceptible	Resistant	Intermediate	Resistant
SRR1661214	2009	Canada	225	Susceptible	Susceptible	Susceptible	Resistant	Intermediate	Resistant	demczuk2015
SRR1661309	2009	Canada	225	Susceptible	Susceptible	Susceptible	Resistant	Intermediate	Resistant	demczuk2015
SRR2736164	2009	Canada	225	Susceptible	Susceptible	Susceptible	Resistant	Intermediate	Resistant	demczuk2016
ERR1426718	2010	Australia	225	Resistant	Susceptible	Susceptible	Resistant	Intermediate	Resistant	kwong2016
ERR223674	2010	United States	225	Susceptible	Susceptible	Susceptible	Resistant	Intermediate	Resistant	grad2014, grad2016
ERR223676	2010	United States	225	Susceptible	Susceptible	Susceptible	Resistant	Intermediate	Resistant	grad2014, grad2016
ERR388355	2010	Poland	225	Susceptible	Susceptible	Susceptible	Resistant	Intermediate	Resistant	sanchezbuso2019
ERS135371	2010	United States	225	Susceptible	Susceptible	Susceptible	Resistant	Intermediate	Resistant
ERS135373	2010	United States	225	Susceptible	Susceptible	Susceptible	Resistant	Intermediate	Resistant
SRR3361314	2010	United Kingdom	225	Susceptible	Susceptible	Susceptible	Resistant	Intermediate	Resistant	deSilva2016
ERR855265	2011	United States	225	Susceptible	Susceptible	Susceptible	Resistant	Intermediate	Resistant	grad2016
SRR1661280	2011	Canada	225	Susceptible	Susceptible	Susceptible	Resistant	Intermediate	Resistant	demczuk2015
SRR3349818	2011	United Kingdom	225	Susceptible	Susceptible	Susceptible	Resistant	Intermediate	Resistant	deSilva2016
SRR3349853	2011	United Kingdom	225	Susceptible	Susceptible	Susceptible	Resistant	Intermediate	Resistant	deSilva2016
SRR3349868	2011	United Kingdom	225	Susceptible	Susceptible	Susceptible	Resistant	Intermediate	Resistant	deSilva2016
SRR3349932	2011	United Kingdom	225	Susceptible	Susceptible	Susceptible	Resistant	Intermediate	Resistant	deSilva2016
SRR3349937	2011	United Kingdom	225	Susceptible	Susceptible	Susceptible	Resistant	Intermediate	Resistant	deSilva2016
SRR3350007	2011	United Kingdom	225	Susceptible	Susceptible	Susceptible	Resistant	Intermediate	Resistant	deSilva2016
SRR3357190	2011	United Kingdom	225	Susceptible	Susceptible	Susceptible	Resistant	Intermediate	Resistant	deSilva2016
SRR7817083	2011	Australia	225	Susceptible	Susceptible	Susceptible	Resistant	Intermediate	Resistant
SRR7817084	2011	Australia	225	Susceptible	Susceptible	Susceptible	Resistant	Intermediate	Resistant
SRR3349820	2012	United Kingdom	225	Susceptible	Susceptible	Susceptible	Resistant	Intermediate	Resistant	deSilva2016
SRR3349867	2012	United Kingdom	225	Susceptible	Susceptible	Susceptible	Resistant	Intermediate	Resistant	deSilva2016
SRR3361070	2012	United Kingdom	225	Susceptible	Susceptible	Susceptible	Resistant	Intermediate	Resistant	deSilva2016
SRR3361128	2012	United Kingdom	225	Susceptible	Susceptible	Susceptible	Resistant	Intermediate	Resistant	deSilva2016
SRR3361279	2012	United Kingdom	225	Susceptible	Susceptible	Susceptible	Resistant	Intermediate	Resistant	deSilva2016
ECDC_AT13_490	2013	Austria	225	Susceptible	Susceptible	Susceptible	Resistant	Intermediate	Resistant	EuroGASP2013
ECDC_AT13_499	2013	Austria	225	Susceptible	Susceptible	Susceptible	Resistant	Intermediate	Resistant	EuroGASP2013
ECDC_DK13_484	2013	Denmark	225	Susceptible	Susceptible	Susceptible	Resistant	Intermediate	Resistant	EuroGASP2013
ECDC_FR13_071	2013	France	225	Susceptible	Susceptible	Susceptible	Resistant	Intermediate	Resistant	EuroGASP2013
ECDC_FR13_077	2013	France	225	Susceptible	Susceptible	Susceptible	Resistant	Intermediate	Resistant	EuroGASP2013
ECDC_GC_092	2013	Norway	225	Susceptible	Susceptible	Susceptible	Resistant	Intermediate	Resistant	EuroGASP2013
ECDC_GC_110	2013	Norway	225	Susceptible	Susceptible	Susceptible	Resistant	Intermediate	Resistant	EuroGASP2013
ECDC_GR13031	2013	Greece	225	Susceptible	Susceptible	Susceptible	Resistant	Intermediate	Resistant	EuroGASP2013
ECDC_GR13049	2013	Greece	225	Susceptible	Susceptible	Susceptible	Resistant	Intermediate	Resistant	EuroGASP2013
ECDC_GR13055	2013	Greece	225	Susceptible	Susceptible	Susceptible	Resistant	Intermediate	Resistant	EuroGASP2013
ECDC_GR13068	2013	Greece	225	Susceptible	Susceptible	Susceptible	Resistant	Intermediate	Resistant	EuroGASP2013
ECDC_GR13073	2013	Greece	225	Susceptible	Susceptible	Susceptible	Resistant	Intermediate	Resistant	EuroGASP2013
ECDC_HU13_082	2013	Hungary	225	Susceptible	Susceptible	Susceptible	Resistant	Intermediate	Resistant	EuroGASP2013
ECDC_HU13_093	2013	Hungary	225	Susceptible	Susceptible	Susceptible	Resistant	Intermediate	Resistant	EuroGASP2013
ECDC_IT2944	2013	Italy	225	Susceptible	Susceptible	Susceptible	Resistant	Intermediate	Resistant	EuroGASP2013
ECDC_PT13_018	2013	Portugal	225	Susceptible	Susceptible	Susceptible	Resistant	Resistant	Resistant	EuroGASP2013
ECDC_SE13_064	2013	Sweden	225	Susceptible	Susceptible	Susceptible	Resistant	Intermediate	Resistant	EuroGASP2013
ECDC_SI13_039	2013	Slovenia	225	Susceptible	Susceptible	Susceptible	Resistant	Intermediate	Resistant	EuroGASP2013
ECDC_T2_ES010	2013	Spain	225	Susceptible	Susceptible	Susceptible	Resistant	Intermediate	Resistant	EuroGASP2013
ECDC_T2_ES022	2013	Spain	225	Susceptible	Susceptible	Susceptible	Resistant	Resistant	Intermediate	EuroGASP2013
ECDC_T2_ES054	2013	Spain	225	Susceptible	Susceptible	Susceptible	Resistant	Intermediate	Resistant	EuroGASP2013
ECDC_T2_ES060	2013	Spain	225	Susceptible	Susceptible	Susceptible	Resistant	Resistant	Resistant	EuroGASP2013
ERR2631928	2013	United States	225	Susceptible	Susceptible	Susceptible	Resistant	Resistant	Resistant	mortimer2020
ERR2631930	2013	United States	225	Susceptible	Susceptible	Susceptible	Resistant	Resistant	Resistant	mortimer2020
ERR3577350	2013	United Kingdom	225	Susceptible	Susceptible	Susceptible	Resistant	Resistant	Resistant	town2020
ERR3577870	2013	United Kingdom	225	Susceptible	Susceptible	Susceptible	Resistant	Resistant	Resistant	town2020
SRR3343596	2013	United Kingdom	225	Susceptible	Susceptible	Susceptible	Resistant	Intermediate	Resistant	deSilva2016
SRR3360884	2013	United Kingdom	225	Susceptible	Susceptible	Susceptible	Resistant	Intermediate	Resistant	deSilva2016
ERR3577393	2014	United Kingdom	225	Susceptible	Susceptible	Susceptible	Resistant	Resistant	Resistant	town2020
ERR3577408	2014	United Kingdom	225	Susceptible	Susceptible	Susceptible	Resistant	Resistant	Resistant	town2020
SRR3350175	2014	United Kingdom	225	Susceptible	Susceptible	Susceptible	Resistant	Resistant	Resistant	deSilva2016
SRR8071240	2014	United States	225	Susceptible	Susceptible	Susceptible	Resistant	Intermediate	Resistant	thomas2019
SRR8071003	2015	United States	225	Susceptible	Susceptible	Susceptible	Resistant	Intermediate	Resistant	thomas2019
SRR8945017	2019	Brazil	225	Susceptible	Susceptible	Susceptible	Resistant	Intermediate	Resistant
ERR388280	2008	The Netherlands	1407	Susceptible	Susceptible	Resistant	Resistant	Resistant	Resistant	sanchezbuso2019
ERR388281	2008	The Netherlands	1407	Susceptible	Susceptible	Resistant	Resistant	Resistant	Resistant	sanchezbuso2019
ERR388282	2008	The Netherlands	1407	Susceptible	Susceptible	Resistant	Resistant	Resistant	Resistant	sanchezbuso2019
ERR388307	2008	Slovenia	1407	Susceptible	Susceptible	Resistant	Resistant	Resistant	Resistant	sanchezbuso2019
ERR854895	2008	United States	1407	Susceptible	Susceptible	Resistant	Resistant	Resistant	Resistant	grad2016
ERR855126	2008	United States	1407	Susceptible	Susceptible	Susceptible	Resistant	Resistant	Resistant	grad2016
ERR855224	2008	United States	1407	Susceptible	Susceptible	Susceptible	Resistant	Resistant	Resistant	grad2016
SRR1661196	2008	Canada	1407	Susceptible	Susceptible	Resistant	Resistant	Resistant	Resistant	demczuk2015
SRR1661200	2008	Canada	1407	Susceptible	Susceptible	Susceptible	Resistant	Resistant	Resistant	demczuk2015
ERR191730	2009	United States	1407	Susceptible	Susceptible	Resistant	Resistant	Resistant	Resistant	grad2014, grad2016
ERR191732	2009	United States	1407	Susceptible	Susceptible	Resistant	Resistant	Resistant	Resistant	grad2014, grad2016
ERR191746	2009	United States	1407	Susceptible	Susceptible	Resistant	Resistant	Resistant	Resistant	grad2014, grad2016
ERR191748	2009	United States	1407	Susceptible	Susceptible	Resistant	Resistant	Resistant	Resistant	grad2014, grad2016
ERR191750	2009	United States	1407	Susceptible	Susceptible	Resistant	Resistant	Resistant	Resistant	grad2014, grad2016
ERR191754	2009	United States	1407	Susceptible	Susceptible	Resistant	Resistant	Resistant	Resistant	grad2014, grad2016
ERR191756	2009	United States	1407	Susceptible	Susceptible	Resistant	Resistant	Resistant	Resistant	grad2014, grad2016
ERR191757	2009	United States	1407	Susceptible	Susceptible	Susceptible	Resistant	Resistant	Resistant	grad2014, grad2016
ERR191758	2009	United States	1407	Susceptible	Susceptible	Resistant	Resistant	Resistant	Resistant	grad2014, grad2016
ERR191759	2009	United States	1407	Susceptible	Susceptible	Susceptible	Resistant	Resistant	Resistant	grad2014, grad2016
ERR191760	2009	United States	1407	Susceptible	Susceptible	Resistant	Resistant	Resistant	Resistant	grad2014, grad2016
ERR191770	2009	United States	1407	Susceptible	Susceptible	Resistant	Resistant	Resistant	Resistant	grad2014, grad2016
ERR191784	2009	United States	1407	Susceptible	Susceptible	Resistant	Resistant	Resistant	Resistant	grad2014, grad2016
ERR191795	2009	United States	1407	Susceptible	Susceptible	Susceptible	Resistant	Resistant	Resistant	grad2014, grad2016
ERR191804	2009	United States	1407	Susceptible	Susceptible	Resistant	Resistant	Resistant	Resistant	grad2014, grad2016
ERR191805	2009	United States	1407	Susceptible	Susceptible	Susceptible	Resistant	Resistant	Resistant	grad2014, grad2016
ERR223620	2009	United States	1407	Susceptible	Susceptible	Susceptible	Resistant	Resistant	Resistant	grad2014, grad2016
ERR223666	2009	United States	1407	Susceptible	Susceptible	Susceptible	Resistant	Resistant	Resistant	grad2014, grad2016
ERR223672	2009	United States	1407	Susceptible	Susceptible	Susceptible	Resistant	Resistant	Resistant	grad2014, grad2016
ERR363642	2009	India	1407	Susceptible	Susceptible	Susceptible	Resistant	Resistant	Resistant	sanchezbuso2019
ERR388314	2009	Norway	1407	Susceptible	Susceptible	Resistant	Resistant	Resistant	Resistant	sanchezbuso2019
ERR388335	2009	Slovenia	1407	Susceptible	Susceptible	Resistant	Resistant	Resistant	Resistant	sanchezbuso2019
ERR855225	2009	United States	1407	Susceptible	Susceptible	Resistant	Resistant	Resistant	Resistant	grad2014, grad2016
ERR855226	2009	United States	1407	Susceptible	Susceptible	Resistant	Resistant	Resistant	Resistant	grad2014, grad2016
ERR855233	2009	United States	1407	Susceptible	Susceptible	Resistant	Resistant	Resistant	Resistant	grad2016
ERS135206	2009	United States	1407	Susceptible	Susceptible	Resistant	Resistant	Resistant	Resistant
ERS135220	2009	United States	1407	Susceptible	Susceptible	Resistant	Resistant	Resistant	Resistant
ERS135224	2009	United States	1407	Susceptible	Susceptible	Resistant	Resistant	Resistant	Resistant
ERS135230	2009	United States	1407	Susceptible	Susceptible	Resistant	Resistant	Resistant	Resistant
ERS135232	2009	United States	1407	Susceptible	Susceptible	Resistant	Resistant	Resistant	Resistant
ERS135233	2009	United States	1407	Susceptible	Susceptible	Susceptible	Resistant	Resistant	Resistant
ERS135244	2009	United States	1407	Susceptible	Susceptible	Resistant	Resistant	Resistant	Resistant
ERS135269	2009	United States	1407	Susceptible	Susceptible	Susceptible	Resistant	Resistant	Resistant
ERS135271	2009	United States	1407	Susceptible	Susceptible	Susceptible	Resistant	Resistant	Resistant
ERS135278	2009	United States	1407	Susceptible	Susceptible	Resistant	Resistant	Resistant	Resistant
ERS135292	2009	United States	1407	Susceptible	Susceptible	Resistant	Resistant	Resistant	Resistant
ERS135317	2009	United States	1407	Susceptible	Susceptible	Susceptible	Resistant	Resistant	Resistant
ERS135535	2009	United States	1407	Susceptible	Susceptible	Resistant	Resistant	Resistant	Resistant
ERS135541	2009	United States	1407	Susceptible	Susceptible	Resistant	Resistant	Resistant	Resistant
ERS135544	2009	United States	1407	Susceptible	Susceptible	Susceptible	Resistant	Resistant	Resistant
ERS135545	2009	United States	1407	Susceptible	Susceptible	Resistant	Resistant	Resistant	Resistant
ERS135547	2009	United States	1407	Susceptible	Susceptible	Resistant	Resistant	Resistant	Resistant
ERS135553	2009	United States	1407	Susceptible	Susceptible	Resistant	Resistant	Resistant	Resistant
ERS135560	2009	United States	1407	Susceptible	Susceptible	Susceptible	Resistant	Resistant	Resistant
ERS135590	2009	United States	1407	Susceptible	Susceptible	Susceptible	Resistant	Resistant	Resistant
ERS135648	2009	United States	1407	Susceptible	Susceptible	Resistant	Resistant	Resistant	Resistant
ERS135663	2009	United States	1407	Susceptible	Susceptible	Susceptible	Resistant	Resistant	Resistant
SRR1661208	2009	Canada	1407	Susceptible	Susceptible	Resistant	Resistant	Resistant	Resistant	demczuk2015
SRR1661209	2009	Canada	1407	Resistant	Susceptible	Resistant	Resistant	Resistant	Resistant	demczuk2015
SRR1661210	2009	Canada	1407	Susceptible	Susceptible	Resistant	Resistant	Resistant	Resistant	demczuk2015
SRR1661212	2009	Canada	1407	Susceptible	Susceptible	Resistant	Resistant	Resistant	Resistant	demczuk2015
SRR1661213	2009	Canada	1407	Susceptible	Susceptible	Resistant	Resistant	Resistant	Resistant	demczuk2015
SRR1661217	2009	Canada	1407	Susceptible	Susceptible	Resistant	Resistant	Resistant	Resistant	demczuk2015
SRR2736160	2009	Canada	1407	Resistant	Susceptible	Resistant	Resistant	Resistant	Resistant	demczuk2016
SRR2736161	2009	Canada	1407	Resistant	Susceptible	Resistant	Resistant	Resistant	Resistant	demczuk2016
SRR2736162	2009	Canada	1407	Resistant	Susceptible	Resistant	Resistant	Resistant	Resistant	demczuk2016
SRR2736163	2009	Canada	1407	Resistant	Susceptible	Resistant	Resistant	Resistant	Resistant	demczuk2016
SRR3360616	2009	United Kingdom	1407	Susceptible	Susceptible	Resistant	Resistant	Resistant	Resistant	deSilva2016
SRR3360617	2009	United Kingdom	1407	Susceptible	Susceptible	Susceptible	Resistant	Resistant	Resistant	deSilva2016
SRR3360619	2009	United Kingdom	1407	Susceptible	Susceptible	Resistant	Resistant	Resistant	Resistant	deSilva2016
SRR3360622	2009	United Kingdom	1407	Susceptible	Susceptible	Susceptible	Resistant	Resistant	Resistant	deSilva2016
SRR3360648	2009	United Kingdom	1407	Susceptible	Susceptible	Resistant	Resistant	Resistant	Resistant	deSilva2016
SRR3360657	2009	United Kingdom	1407	Susceptible	Susceptible	Susceptible	Resistant	Resistant	Resistant	deSilva2016
SRR3360659	2009	United Kingdom	1407	Susceptible	Susceptible	Resistant	Resistant	Resistant	Resistant	deSilva2016
SRR3360674	2009	United Kingdom	1407	Susceptible	Susceptible	Resistant	Resistant	Resistant	Resistant	deSilva2016
SRR3360712	2009	United Kingdom	1407	Susceptible	Susceptible	Resistant	Resistant	Resistant	Resistant	deSilva2016
SRR3360719	2009	United Kingdom	1407	Susceptible	Susceptible	Resistant	Resistant	Resistant	Resistant	deSilva2016
SRR3360733	2009	United Kingdom	1407	Susceptible	Susceptible	Susceptible	Resistant	Resistant	Resistant	deSilva2016
SRR3360743	2009	United Kingdom	1407	Susceptible	Susceptible	Resistant	Resistant	Resistant	Resistant	deSilva2016
SRR3360748	2009	United Kingdom	1407	Susceptible	Susceptible	Resistant	Resistant	Resistant	Resistant	deSilva2016
SRR3360752	2009	United Kingdom	1407	Susceptible	Susceptible	Susceptible	Resistant	Resistant	Resistant	deSilva2016
SRR3361342	2009	United Kingdom	1407	Susceptible	Susceptible	Susceptible	Resistant	Resistant	Resistant	deSilva2016
SRR3361348	2009	United Kingdom	1407	Susceptible	Susceptible	Susceptible	Resistant	Resistant	Resistant	deSilva2016
ERR1426712	2010	Australia	1407	Susceptible	Susceptible	Resistant	Resistant	Resistant	Resistant	kwong2016
ERR1426713	2010	Australia	1407	Susceptible	Susceptible	Resistant	Resistant	Resistant	Resistant	kwong2016
ERR1426714	2010	Australia	1407	Susceptible	Susceptible	Resistant	Resistant	Resistant	Resistant	kwong2016
ERR191824	2010	United States	1407	Susceptible	Susceptible	Resistant	Resistant	Resistant	Resistant	grad2014, grad2016
ERR222894	2010	United States	1407	Susceptible	Susceptible	Resistant	Resistant	Resistant	Resistant	grad2014, grad2016
ERR222904	2010	United States	1407	Susceptible	Susceptible	Resistant	Resistant	Resistant	Resistant	grad2014, grad2016
ERR222932	2010	United States	1407	Susceptible	Susceptible	Resistant	Resistant	Resistant	Resistant	grad2014, grad2016
ERR222934	2010	United States	1407	Susceptible	Susceptible	Resistant	Resistant	Resistant	Resistant	grad2014, grad2016
ERR222936	2010	United States	1407	Susceptible	Susceptible	Resistant	Resistant	Resistant	Resistant	grad2014, grad2016
ERR222940	2010	United States	1407	Susceptible	Susceptible	Resistant	Resistant	Resistant	Resistant	grad2014, grad2016
ERR223603	2010	United States	1407	Susceptible	Susceptible	Resistant	Resistant	Resistant	Resistant	grad2014, grad2016
ERR223609	2010	United States	1407	Susceptible	Susceptible	Resistant	Resistant	Resistant	Resistant	grad2014, grad2016
ERR223610	2010	United States	1407	Susceptible	Susceptible	Resistant	Resistant	Resistant	Resistant	grad2014, grad2016
ERR223613	2010	United States	1407	Susceptible	Susceptible	Resistant	Resistant	Resistant	Resistant	grad2014, grad2016
ERR223621	2010	United States	1407	Susceptible	Susceptible	Resistant	Resistant	Resistant	Resistant	grad2014, grad2016
ERR223623	2010	United States	1407	Susceptible	Susceptible	Resistant	Resistant	Resistant	Resistant	grad2014, grad2016
ERR223625	2010	United States	1407	Susceptible	Susceptible	Resistant	Resistant	Resistant	Resistant	grad2014, grad2016
ERR223627	2010	United States	1407	Susceptible	Susceptible	Resistant	Resistant	Resistant	Resistant	grad2014, grad2016
ERR223629	2010	United States	1407	Susceptible	Susceptible	Resistant	Resistant	Resistant	Resistant	grad2014, grad2016
ERR223630	2010	United States	1407	Susceptible	Susceptible	Resistant	Resistant	Resistant	Resistant	grad2014, grad2016
ERR223635	2010	United States	1407	Susceptible	Susceptible	Resistant	Resistant	Resistant	Resistant	grad2014, grad2016
ERR223637	2010	United States	1407	Susceptible	Susceptible	Resistant	Resistant	Resistant	Resistant	grad2014, grad2016
ERR223639	2010	United States	1407	Susceptible	Susceptible	Resistant	Resistant	Resistant	Resistant	grad2014, grad2016
ERR223641	2010	United States	1407	Susceptible	Susceptible	Resistant	Resistant	Resistant	Resistant	grad2014, grad2016
ERR223643	2010	United States	1407	Susceptible	Susceptible	Resistant	Resistant	Resistant	Resistant	grad2014, grad2016
ERR223645	2010	United States	1407	Susceptible	Susceptible	Resistant	Resistant	Resistant	Resistant	grad2014, grad2016
ERR223651	2010	United States	1407	Susceptible	Susceptible	Resistant	Resistant	Resistant	Resistant	grad2014, grad2016
ERR223657	2010	United States	1407	Susceptible	Susceptible	Resistant	Resistant	Resistant	Resistant	grad2014, grad2016
ERR223661	2010	United States	1407	Susceptible	Susceptible	Resistant	Resistant	Resistant	Resistant	grad2014, grad2016
ERR223663	2010	United States	1407	Susceptible	Susceptible	Resistant	Resistant	Resistant	Resistant	grad2014, grad2016
ERR223665	2010	United States	1407	Susceptible	Susceptible	Resistant	Resistant	Resistant	Resistant	grad2014, grad2016
ERR223671	2010	United States	1407	Susceptible	Susceptible	Resistant	Resistant	Resistant	Resistant	grad2014, grad2016
ERR223684	2010	United States	1407	Susceptible	Susceptible	Susceptible	Resistant	Resistant	Resistant	grad2014, grad2016
ERR363669	2010	Philippines	1407	Susceptible	Susceptible	Resistant	Resistant	Resistant	Resistant	sanchezbuso2019
ERR388352	2010	Spain	1407	Susceptible	Susceptible	Resistant	Resistant	Resistant	Resistant	sanchezbuso2019
ERR485170	2010	Slovenia	1407	Susceptible	Susceptible	Resistant	Resistant	Resistant	Resistant	sanchezbuso2019
ERR855121	2010	United States	1407	Susceptible	Susceptible	Resistant	Resistant	Resistant	Resistant	grad2016
ERR855240	2010	United States	1407	Susceptible	Susceptible	Susceptible	Resistant	Resistant	Resistant	grad2016
ERR855245	2010	United States	1407	Susceptible	Susceptible	Resistant	Resistant	Resistant	Resistant	grad2014, grad2016
ERR855291	2010	United States	1407	Susceptible	Susceptible	Resistant	Resistant	Resistant	Resistant	grad2014, grad2016
ERR855295	2010	United States	1407	Susceptible	Susceptible	Resistant	Resistant	Resistant	Resistant	grad2014, grad2016
ERS135298	2010	United States	1407	Susceptible	Susceptible	Resistant	Resistant	Resistant	Resistant
ERS135304	2010	United States	1407	Susceptible	Susceptible	Resistant	Resistant	Resistant	Resistant
ERS135307	2010	United States	1407	Resistant	Susceptible	Resistant	Resistant	Resistant	Resistant
ERS135310	2010	United States	1407	Susceptible	Susceptible	Resistant	Resistant	Resistant	Resistant
ERS135320	2010	United States	1407	Susceptible	Susceptible	Resistant	Resistant	Resistant	Resistant
ERS135322	2010	United States	1407	Susceptible	Susceptible	Resistant	Resistant	Resistant	Resistant
ERS135326	2010	United States	1407	Susceptible	Susceptible	Resistant	Resistant	Resistant	Resistant
ERS135328	2010	United States	1407	Susceptible	Susceptible	Resistant	Resistant	Resistant	Resistant
ERS135332	2010	United States	1407	Susceptible	Susceptible	Resistant	Resistant	Resistant	Resistant
ERS135334	2010	United States	1407	Susceptible	Susceptible	Resistant	Resistant	Resistant	Resistant
ERS135338	2010	United States	1407	Susceptible	Susceptible	Resistant	Resistant	Resistant	Resistant
ERS135340	2010	United States	1407	Susceptible	Susceptible	Resistant	Resistant	Resistant	Resistant
ERS135358	2010	United States	1407	Susceptible	Susceptible	Resistant	Resistant	Resistant	Resistant
ERS135362	2010	United States	1407	Susceptible	Susceptible	Resistant	Resistant	Resistant	Resistant
ERS135368	2010	United States	1407	Susceptible	Susceptible	Resistant	Resistant	Resistant	Resistant
ERS135398	2010	United States	1407	Susceptible	Susceptible	Resistant	Resistant	Resistant	Resistant
ERS135436	2010	United States	1407	Susceptible	Susceptible	Resistant	Resistant	Resistant	Resistant
ERS135440	2010	United States	1407	Susceptible	Susceptible	Resistant	Resistant	Resistant	Resistant
ERS135442	2010	United States	1407	Susceptible	Susceptible	Resistant	Resistant	Resistant	Resistant
ERS135569	2010	United States	1407	Susceptible	Susceptible	Resistant	Resistant	Resistant	Resistant
ERS135571	2010	United States	1407	Susceptible	Susceptible	Resistant	Resistant	Resistant	Resistant
ERS135575	2010	United States	1407	Susceptible	Susceptible	Resistant	Resistant	Resistant	Resistant
ERS135581	2010	United States	1407	Susceptible	Susceptible	Resistant	Resistant	Resistant	Resistant
ERS135583	2010	United States	1407	Susceptible	Susceptible	Resistant	Resistant	Resistant	Resistant
ERS135587	2010	United States	1407	Susceptible	Susceptible	Resistant	Resistant	Resistant	Resistant
ERS135613	2010	United States	1407	Susceptible	Susceptible	Resistant	Resistant	Resistant	Resistant
ERS135658	2010	United States	1407	Susceptible	Susceptible	Resistant	Resistant	Resistant	Resistant
ERS135660	2010	United States	1407	Susceptible	Susceptible	Resistant	Resistant	Resistant	Resistant
ERS135672	2010	United States	1407	Susceptible	Susceptible	Resistant	Resistant	Resistant	Resistant
ERS135687	2010	United States	1407	Susceptible	Susceptible	Resistant	Resistant	Resistant	Resistant
ERS135688	2010	United States	1407	Susceptible	Susceptible	Resistant	Resistant	Resistant	Resistant
ERS135690	2010	United States	1407	Susceptible	Susceptible	Resistant	Resistant	Resistant	Resistant
ERS135696	2010	United States	1407	Susceptible	Susceptible	Resistant	Resistant	Resistant	Resistant
ERS135697	2010	United States	1407	Susceptible	Susceptible	Susceptible	Resistant	Resistant	Resistant
SRR1661220	2010	Canada	1407	Susceptible	Susceptible	Resistant	Resistant	Resistant	Resistant	demczuk2015
SRR1661233	2010	Canada	1407	Susceptible	Susceptible	Resistant	Resistant	Resistant	Resistant	demczuk2015
SRR1661242	2010	Canada	1407	Susceptible	Susceptible	Resistant	Resistant	Resistant	Resistant	demczuk2015
SRR1661246	2010	Canada	1407	Susceptible	Susceptible	Resistant	Resistant	Resistant	Resistant	demczuk2015
SRR1661247	2010	Canada	1407	Susceptible	Susceptible	Resistant	Resistant	Resistant	Resistant	demczuk2015
SRR1661249	2010	Canada	1407	Susceptible	Susceptible	Resistant	Resistant	Resistant	Resistant	demczuk2015
SRR1661259	2010	Canada	1407	Susceptible	Susceptible	Resistant	Resistant	Resistant	Resistant	demczuk2015
SRR1661262	2010	Canada	1407	Susceptible	Susceptible	Susceptible	Resistant	Resistant	Resistant	demczuk2015
SRR3357191	2010	United Kingdom	1407	Susceptible	Susceptible	Resistant	Resistant	Resistant	Resistant	deSilva2016
SRR3360612	2010	United Kingdom	1407	Susceptible	Susceptible	Resistant	Resistant	Resistant	Resistant	deSilva2016
SRR3360628	2010	United Kingdom	1407	Susceptible	Susceptible	Resistant	Resistant	Resistant	Resistant	deSilva2016
SRR3360633	2010	United Kingdom	1407	Susceptible	Susceptible	Resistant	Resistant	Resistant	Resistant	deSilva2016
SRR3360645	2010	United Kingdom	1407	Susceptible	Susceptible	Resistant	Resistant	Resistant	Resistant	deSilva2016
SRR3360658	2010	United Kingdom	1407	Susceptible	Susceptible	Resistant	Resistant	Resistant	Resistant	deSilva2016
SRR3360686	2010	United Kingdom	1407	Susceptible	Susceptible	Resistant	Resistant	Resistant	Resistant	deSilva2016
SRR3360707	2010	United Kingdom	1407	Susceptible	Susceptible	Resistant	Resistant	Resistant	Resistant	deSilva2016
SRR3360709	2010	United Kingdom	1407	Susceptible	Susceptible	Resistant	Resistant	Resistant	Resistant	deSilva2016
SRR3360711	2010	United Kingdom	1407	Susceptible	Susceptible	Resistant	Resistant	Resistant	Resistant	deSilva2016
SRR3360714	2010	United Kingdom	1407	Susceptible	Susceptible	Resistant	Resistant	Resistant	Resistant	deSilva2016
SRR3360718	2010	United Kingdom	1407	Susceptible	Susceptible	Resistant	Resistant	Resistant	Resistant	deSilva2016
SRR3360723	2010	United Kingdom	1407	Susceptible	Susceptible	Resistant	Resistant	Resistant	Resistant	deSilva2016
SRR3360728	2010	United Kingdom	1407	Susceptible	Susceptible	Resistant	Resistant	Resistant	Resistant	deSilva2016
SRR3360753	2010	United Kingdom	1407	Susceptible	Susceptible	Resistant	Resistant	Resistant	Resistant	deSilva2016
SRR3361310	2010	United Kingdom	1407	Susceptible	Susceptible	Resistant	Resistant	Resistant	Resistant	deSilva2016
SRR3361311	2010	United Kingdom	1407	Susceptible	Susceptible	Resistant	Resistant	Resistant	Resistant	deSilva2016
SRR3361312	2010	United Kingdom	1407	Susceptible	Susceptible	Resistant	Resistant	Resistant	Resistant	deSilva2016
SRR3361325	2010	United Kingdom	1407	Susceptible	Susceptible	Resistant	Resistant	Resistant	Resistant	deSilva2016
SRR3361337	2010	United Kingdom	1407	Susceptible	Susceptible	Resistant	Resistant	Resistant	Resistant	deSilva2016
SRR3361344	2010	United Kingdom	1407	Susceptible	Susceptible	Resistant	Resistant	Resistant	Resistant	deSilva2016
SRR3361347	2010	United Kingdom	1407	Susceptible	Susceptible	Resistant	Resistant	Resistant	Resistant	deSilva2016
SRR4343301	2010	Canada	1407	Susceptible	Susceptible	Resistant	Resistant	Resistant	Resistant	demczuk2016
ERR2631834	2011	United States	1407	Susceptible	Susceptible	Resistant	Resistant	Resistant	Resistant	mortimer2020
ERR388379	2011	Belarus	1407	Susceptible	Susceptible	Resistant	Resistant	Resistant	Resistant	sanchezbuso2019
ERR388380	2011	Germany	1407	Susceptible	Susceptible	Resistant	Resistant	Resistant	Resistant	sanchezbuso2019
ERR388381	2011	France	1407	Susceptible	Resistant	Resistant	Resistant	Resistant	Resistant	sanchezbuso2019
ERR388389	2011	Poland	1407	Susceptible	Susceptible	Resistant	Resistant	Resistant	Resistant	sanchezbuso2019
ERR388390	2011	Poland	1407	Susceptible	Susceptible	Resistant	Resistant	Resistant	Resistant	sanchezbuso2019
ERR388392	2011	Poland	1407	Susceptible	Susceptible	Resistant	Resistant	Resistant	Resistant	sanchezbuso2019
ERR388397	2011	Slovenia	1407	Susceptible	Susceptible	Resistant	Resistant	Resistant	Resistant	sanchezbuso2019
ERR855139	2011	United States	1407	Susceptible	Susceptible	Resistant	Resistant	Resistant	Resistant	grad2016
ERR855257	2011	United States	1407	Susceptible	Susceptible	Susceptible	Resistant	Resistant	Resistant	grad2016
ERR855263	2011	United States	1407	Susceptible	Susceptible	Susceptible	Resistant	Resistant	Resistant	grad2016
ERR855270	2011	United States	1407	Susceptible	Susceptible	Resistant	Resistant	Resistant	Resistant	grad2016
ERR855271	2011	United States	1407	Susceptible	Susceptible	Resistant	Resistant	Resistant	Resistant	grad2016
ERR855273	2011	United States	1407	Susceptible	Susceptible	Resistant	Resistant	Resistant	Resistant	grad2016
ERR855277	2011	United States	1407	Susceptible	Susceptible	Resistant	Resistant	Resistant	Resistant	grad2016
ERR855278	2011	United States	1407	Susceptible	Susceptible	Resistant	Resistant	Resistant	Resistant	grad2016
ERR855281	2011	United States	1407	Susceptible	Susceptible	Resistant	Resistant	Resistant	Resistant	grad2016
ERR855282	2011	United States	1407	Susceptible	Susceptible	Resistant	Resistant	Resistant	Resistant	grad2016
ERR855283	2011	United States	1407	Susceptible	Susceptible	Resistant	Resistant	Resistant	Resistant	grad2016
ERR855284	2011	United States	1407	Susceptible	Susceptible	Resistant	Resistant	Resistant	Resistant	grad2016
ERR855386	2011	United States	1407	Susceptible	Susceptible	Resistant	Resistant	Resistant	Resistant	grad2016
ERR855409	2011	United States	1407	Susceptible	Susceptible	Resistant	Resistant	Resistant	Resistant	grad2016
ERR855413	2011	United States	1407	Susceptible	Susceptible	Resistant	Resistant	Resistant	Resistant	grad2016
ERR855414	2011	United States	1407	Susceptible	Susceptible	Resistant	Resistant	Resistant	Resistant	grad2016
ERR855418	2011	United States	1407	Susceptible	Susceptible	Resistant	Resistant	Resistant	Resistant	grad2016
ERR855419	2011	United States	1407	Susceptible	Susceptible	Resistant	Resistant	Resistant	Resistant	grad2016
ERR855422	2011	United States	1407	Susceptible	Susceptible	Resistant	Resistant	Resistant	Resistant	grad2016
ERR855423	2011	United States	1407	Susceptible	Susceptible	Resistant	Resistant	Resistant	Resistant	grad2016
ERR855424	2011	United States	1407	Susceptible	Susceptible	Resistant	Resistant	Resistant	Resistant	grad2016
ERR855428	2011	United States	1407	Susceptible	Susceptible	Resistant	Resistant	Resistant	Resistant	grad2016
ERR855429	2011	United States	1407	Susceptible	Susceptible	Resistant	Resistant	Resistant	Resistant	grad2016
ERR855433	2011	United States	1407	Susceptible	Susceptible	Resistant	Resistant	Resistant	Resistant	grad2016
ERR855435	2011	United States	1407	Susceptible	Susceptible	Resistant	Resistant	Resistant	Resistant	grad2016
ERR956669	2011	United States	1407	Susceptible	Susceptible	Resistant	Resistant	Resistant	Resistant	grad2016
ERR956671	2011	United States	1407	Susceptible	Susceptible	Resistant	Resistant	Resistant	Resistant	grad2016
ERR956675	2011	United States	1407	Susceptible	Susceptible	Resistant	Resistant	Resistant	Resistant	grad2016
ERR956678	2011	United States	1407	Susceptible	Susceptible	Resistant	Resistant	Resistant	Resistant	grad2016
ERR956679	2011	United States	1407	Susceptible	Susceptible	Resistant	Resistant	Resistant	Resistant	grad2016
ERR956682	2011	United States	1407	Susceptible	Susceptible	Resistant	Resistant	Resistant	Resistant	grad2016
ERR971374	2011	United States	1407	Susceptible	Susceptible	Resistant	Resistant	Resistant	Resistant	grad2016
ERR971375	2011	United States	1407	Susceptible	Susceptible	Resistant	Resistant	Resistant	Resistant	grad2016
ERR971376	2011	United States	1407	Susceptible	Susceptible	Resistant	Resistant	Resistant	Resistant	grad2016
ERR971377	2011	United States	1407	Susceptible	Susceptible	Resistant	Resistant	Resistant	Resistant	grad2016
ERR971378	2011	United States	1407	Susceptible	Susceptible	Resistant	Resistant	Resistant	Resistant	grad2016
ERR971379	2011	United States	1407	Susceptible	Susceptible	Resistant	Resistant	Resistant	Resistant	grad2016
ERR971382	2011	United States	1407	Susceptible	Susceptible	Resistant	Resistant	Resistant	Resistant	grad2016
SRR1661274	2011	Canada	1407	Susceptible	Susceptible	Resistant	Resistant	Resistant	Resistant	demczuk2015
SRR1661283	2011	Canada	1407	Susceptible	Susceptible	Resistant	Resistant	Resistant	Resistant	demczuk2015
SRR1661294	2011	Canada	1407	Susceptible	Susceptible	Resistant	Resistant	Resistant	Resistant	demczuk2015
SRR3349826	2011	United Kingdom	1407	Susceptible	Susceptible	Resistant	Resistant	Resistant	Resistant	deSilva2016
SRR3349833	2011	United Kingdom	1407	Susceptible	Susceptible	Resistant	Resistant	Resistant	Resistant	deSilva2016
SRR3349836	2011	United Kingdom	1407	Susceptible	Susceptible	Resistant	Resistant	Resistant	Resistant	deSilva2016
SRR3349877	2011	United Kingdom	1407	Susceptible	Susceptible	Resistant	Resistant	Resistant	Resistant	deSilva2016
SRR3349882	2011	United Kingdom	1407	Susceptible	Susceptible	Resistant	Resistant	Resistant	Resistant	deSilva2016
SRR3349891	2011	United Kingdom	1407	Susceptible	Susceptible	Resistant	Resistant	Resistant	Resistant	deSilva2016
SRR3349902	2011	United Kingdom	1407	Susceptible	Susceptible	Resistant	Resistant	Resistant	Resistant	deSilva2016
SRR3349908	2011	United Kingdom	1407	Susceptible	Susceptible	Resistant	Resistant	Resistant	Resistant	deSilva2016
SRR3349911	2011	United Kingdom	1407	Susceptible	Susceptible	Resistant	Resistant	Resistant	Resistant	deSilva2016
SRR3349926	2011	United Kingdom	1407	Susceptible	Susceptible	Resistant	Resistant	Resistant	Resistant	deSilva2016
SRR3349927	2011	United Kingdom	1407	Susceptible	Susceptible	Resistant	Resistant	Resistant	Resistant	deSilva2016
SRR3349929	2011	United Kingdom	1407	Susceptible	Susceptible	Resistant	Resistant	Resistant	Resistant	deSilva2016
SRR3349933	2011	United Kingdom	1407	Susceptible	Susceptible	Resistant	Resistant	Resistant	Resistant	deSilva2016
SRR3349942	2011	United Kingdom	1407	Susceptible	Susceptible	Resistant	Resistant	Resistant	Resistant	deSilva2016
SRR3349944	2011	United Kingdom	1407	Susceptible	Susceptible	Resistant	Resistant	Resistant	Resistant	deSilva2016
SRR3349952	2011	United Kingdom	1407	Susceptible	Susceptible	Resistant	Resistant	Resistant	Resistant	deSilva2016
SRR3349971	2011	United Kingdom	1407	Susceptible	Susceptible	Resistant	Resistant	Resistant	Resistant	deSilva2016
SRR3349976	2011	United Kingdom	1407	Susceptible	Susceptible	Resistant	Resistant	Resistant	Resistant	deSilva2016
SRR3349983	2011	United Kingdom	1407	Susceptible	Susceptible	Resistant	Resistant	Resistant	Resistant	deSilva2016
SRR3349992	2011	United Kingdom	1407	Susceptible	Susceptible	Resistant	Resistant	Resistant	Resistant	deSilva2016
SRR3357011	2011	United Kingdom	1407	Susceptible	Susceptible	Resistant	Resistant	Resistant	Resistant	deSilva2016
SRR3357017	2011	United Kingdom	1407	Susceptible	Susceptible	Resistant	Resistant	Resistant	Resistant	deSilva2016
SRR3357018	2011	United Kingdom	1407	Susceptible	Susceptible	Resistant	Resistant	Resistant	Resistant	deSilva2016
SRR3357028	2011	United Kingdom	1407	Susceptible	Susceptible	Resistant	Resistant	Resistant	Resistant	deSilva2016
SRR3357038	2011	United Kingdom	1407	Susceptible	Susceptible	Resistant	Resistant	Resistant	Resistant	deSilva2016
SRR3357041	2011	United Kingdom	1407	Susceptible	Susceptible	Resistant	Resistant	Resistant	Resistant	deSilva2016
SRR3357098	2011	United Kingdom	1407	Susceptible	Susceptible	Resistant	Resistant	Resistant	Resistant	deSilva2016
SRR3357148	2011	United Kingdom	1407	Susceptible	Susceptible	Resistant	Resistant	Resistant	Resistant	deSilva2016
SRR3357159	2011	United Kingdom	1407	Susceptible	Susceptible	Resistant	Resistant	Resistant	Resistant	deSilva2016
SRR3357176	2011	United Kingdom	1407	Susceptible	Susceptible	Resistant	Resistant	Resistant	Resistant	deSilva2016
SRR3357181	2011	United Kingdom	1407	Susceptible	Susceptible	Resistant	Resistant	Resistant	Resistant	deSilva2016
SRR3357186	2011	United Kingdom	1407	Susceptible	Susceptible	Resistant	Resistant	Resistant	Resistant	deSilva2016
SRR3357192	2011	United Kingdom	1407	Susceptible	Susceptible	Resistant	Resistant	Resistant	Resistant	deSilva2016
SRR3357194	2011	United Kingdom	1407	Susceptible	Susceptible	Resistant	Resistant	Resistant	Resistant	deSilva2016
SRR3357203	2011	United Kingdom	1407	Susceptible	Susceptible	Resistant	Resistant	Resistant	Resistant	deSilva2016
SRR3357252	2011	United Kingdom	1407	Susceptible	Susceptible	Resistant	Resistant	Resistant	Resistant	deSilva2016
SRR3357263	2011	United Kingdom	1407	Susceptible	Susceptible	Resistant	Resistant	Resistant	Resistant	deSilva2016
SRR3357267	2011	United Kingdom	1407	Susceptible	Susceptible	Resistant	Resistant	Resistant	Resistant	deSilva2016
SRR3357269	2011	United Kingdom	1407	Susceptible	Susceptible	Resistant	Resistant	Resistant	Resistant	deSilva2016
SRR3357274	2011	United Kingdom	1407	Susceptible	Susceptible	Resistant	Resistant	Resistant	Resistant	deSilva2016
SRR3357281	2011	United Kingdom	1407	Susceptible	Susceptible	Resistant	Resistant	Resistant	Resistant	deSilva2016
SRR3357309	2011	United Kingdom	1407	Susceptible	Susceptible	Resistant	Resistant	Resistant	Resistant	deSilva2016
SRR3357312	2011	United Kingdom	1407	Susceptible	Susceptible	Resistant	Resistant	Resistant	Resistant	deSilva2016
SRR4418258	2011	Netherlands	1407	Susceptible	Susceptible	Resistant	Resistant	Resistant	Resistant	wind2017
ERR1837128	2012	United States	1407	Susceptible	Susceptible	Resistant	Resistant	Resistant	Resistant	mortimer2020
ERR2133942	2012	Australia	1407	Susceptible	Susceptible	Resistant	Resistant	Resistant	Resistant	kwong2018
ERR2133943	2012	Australia	1407	Susceptible	Susceptible	Resistant	Resistant	Resistant	Resistant	kwong2018
ERR2631844	2012	United States	1407	Susceptible	Susceptible	Resistant	Resistant	Resistant	Resistant	mortimer2020
ERR3200837	2012	United States	1407	Susceptible	Susceptible	Resistant	Resistant	Resistant	Resistant	mortimer2020
ERR3201023	2012	United States	1407	Susceptible	Susceptible	Resistant	Resistant	Resistant	Resistant	mortimer2020
ERR3201042	2012	United States	1407	Susceptible	Susceptible	Resistant	Resistant	Resistant	Resistant	mortimer2020
ERR3201053	2012	United States	1407	Susceptible	Susceptible	Resistant	Resistant	Resistant	Resistant	mortimer2020
ERR3201107	2012	United States	1407	Susceptible	Susceptible	Resistant	Resistant	Resistant	Resistant	mortimer2020
ERR3201109	2012	United States	1407	Susceptible	Susceptible	Resistant	Resistant	Resistant	Resistant	mortimer2020
ERR3201110	2012	United States	1407	Susceptible	Susceptible	Resistant	Resistant	Resistant	Resistant	mortimer2020
ERR3201113	2012	United States	1407	Susceptible	Susceptible	Resistant	Resistant	Resistant	Resistant	mortimer2020
ERR3201294	2012	United States	1407	Susceptible	Susceptible	Resistant	Resistant	Resistant	Resistant	mortimer2020
ERR388407	2012	Poland	1407	Susceptible	Susceptible	Resistant	Resistant	Resistant	Resistant	sanchezbuso2019
ERR388411	2012	Poland	1407	Susceptible	Susceptible	Resistant	Resistant	Resistant	Resistant	sanchezbuso2019
ERR388416	2012	Slovenia	1407	Susceptible	Susceptible	Resistant	Resistant	Resistant	Resistant	sanchezbuso2019
ERR485167	2012	Spain	1407	Susceptible	Resistant	Resistant	Resistant	Resistant	Resistant	sanchezbuso2019
ERR485171	2012	Poland	1407	Resistant	Susceptible	Resistant	Resistant	Resistant	Resistant	sanchezbuso2019
ERR854868	2012	United States	1407	Susceptible	Susceptible	Resistant	Resistant	Resistant	Resistant	grad2016
ERR854869	2012	United States	1407	Susceptible	Susceptible	Resistant	Resistant	Resistant	Resistant	grad2016
ERR854870	2012	United States	1407	Susceptible	Susceptible	Resistant	Resistant	Resistant	Resistant	grad2016
ERR854897	2012	United States	1407	Susceptible	Susceptible	Resistant	Resistant	Resistant	Resistant	grad2016
ERR854900	2012	United States	1407	Susceptible	Susceptible	Resistant	Resistant	Resistant	Resistant	grad2016
ERR854901	2012	United States	1407	Susceptible	Susceptible	Resistant	Resistant	Resistant	Resistant	grad2016
ERR854902	2012	United States	1407	Susceptible	Susceptible	Resistant	Resistant	Resistant	Resistant	grad2016
ERR854903	2012	United States	1407	Susceptible	Susceptible	Resistant	Resistant	Resistant	Resistant	grad2016
ERR854904	2012	United States	1407	Susceptible	Susceptible	Resistant	Resistant	Resistant	Resistant	grad2016
ERR854906	2012	United States	1407	Susceptible	Susceptible	Resistant	Resistant	Resistant	Resistant	grad2016
ERR854910	2012	United States	1407	Susceptible	Susceptible	Resistant	Resistant	Resistant	Resistant	grad2016
ERR854913	2012	United States	1407	Susceptible	Susceptible	Resistant	Resistant	Resistant	Resistant	grad2016
ERR854914	2012	United States	1407	Susceptible	Susceptible	Resistant	Resistant	Resistant	Resistant	grad2016
ERR854915	2012	United States	1407	Susceptible	Susceptible	Resistant	Resistant	Resistant	Resistant	grad2016
ERR854916	2012	United States	1407	Susceptible	Susceptible	Resistant	Resistant	Resistant	Resistant	grad2016
ERR854918	2012	United States	1407	Susceptible	Susceptible	Resistant	Resistant	Resistant	Resistant	grad2016
ERR854919	2012	United States	1407	Susceptible	Susceptible	Resistant	Resistant	Resistant	Resistant	grad2016
ERR854924	2012	United States	1407	Susceptible	Susceptible	Resistant	Resistant	Resistant	Resistant	grad2016
ERR854926	2012	United States	1407	Susceptible	Susceptible	Resistant	Resistant	Resistant	Resistant	grad2016
ERR854927	2012	United States	1407	Susceptible	Susceptible	Resistant	Resistant	Resistant	Resistant	grad2016
ERR854930	2012	United States	1407	Susceptible	Susceptible	Resistant	Resistant	Resistant	Resistant	grad2016
ERR854932	2012	United States	1407	Susceptible	Susceptible	Resistant	Resistant	Resistant	Resistant	grad2016
ERR854933	2012	United States	1407	Susceptible	Susceptible	Resistant	Resistant	Resistant	Resistant	grad2016
ERR854937	2012	United States	1407	Susceptible	Susceptible	Resistant	Resistant	Resistant	Resistant	grad2016
ERR854938	2012	United States	1407	Susceptible	Susceptible	Resistant	Resistant	Resistant	Resistant	grad2016
ERR855066	2012	United States	1407	Susceptible	Susceptible	Resistant	Resistant	Resistant	Resistant	grad2016
ERR855285	2012	United States	1407	Susceptible	Susceptible	Resistant	Resistant	Resistant	Resistant	grad2016
ERR855286	2012	United States	1407	Susceptible	Susceptible	Resistant	Resistant	Resistant	Resistant	grad2016
ERR855319	2012	United States	1407	Susceptible	Susceptible	Resistant	Resistant	Resistant	Resistant	grad2016
ERR855320	2012	United States	1407	Susceptible	Susceptible	Resistant	Resistant	Resistant	Resistant	grad2016
ERR855322	2012	United States	1407	Susceptible	Susceptible	Resistant	Resistant	Resistant	Resistant	grad2016
ERR855329	2012	United States	1407	Susceptible	Susceptible	Resistant	Resistant	Resistant	Resistant	grad2016
ERR855353	2012	United States	1407	Resistant	Susceptible	Resistant	Resistant	Resistant	Resistant	grad2016
ERR956690	2012	United States	1407	Susceptible	Susceptible	Resistant	Resistant	Resistant	Resistant	grad2016
SRR1661278	2012	Canada	1407	Susceptible	Susceptible	Resistant	Resistant	Resistant	Resistant	demczuk2015
SRR1661279	2012	Canada	1407	Susceptible	Susceptible	Resistant	Resistant	Resistant	Resistant	demczuk2015
SRR1661284	2012	Canada	1407	Susceptible	Susceptible	Resistant	Resistant	Resistant	Resistant	demczuk2015
SRR1661292	2012	Canada	1407	Susceptible	Resistant	Resistant	Resistant	Resistant	Resistant	demczuk2015
SRR1661299	2012	Canada	1407	Susceptible	Susceptible	Resistant	Resistant	Resistant	Resistant	demczuk2015
SRR1661301	2012	Canada	1407	Susceptible	Susceptible	Resistant	Resistant	Resistant	Resistant	demczuk2015
SRR1661304	2012	Canada	1407	Susceptible	Susceptible	Resistant	Resistant	Resistant	Resistant	demczuk2015
SRR2736220	2012	Canada	1407	Resistant	Susceptible	Resistant	Resistant	Resistant	Resistant	demczuk2016
SRR3349824	2012	United Kingdom	1407	Susceptible	Susceptible	Resistant	Resistant	Resistant	Resistant	deSilva2016
SRR3349914	2012	United Kingdom	1407	Susceptible	Susceptible	Resistant	Resistant	Resistant	Resistant	deSilva2016
SRR3361156	2012	United Kingdom	1407	Susceptible	Susceptible	Resistant	Resistant	Resistant	Resistant	deSilva2016
SRR3361218	2012	United Kingdom	1407	Susceptible	Susceptible	Resistant	Resistant	Resistant	Resistant	deSilva2016
SRR3361267	2012	United Kingdom	1407	Susceptible	Susceptible	Resistant	Resistant	Resistant	Resistant	deSilva2016
SRR3361280	2012	United Kingdom	1407	Susceptible	Susceptible	Resistant	Resistant	Resistant	Resistant	deSilva2016
ECDC_BE13_444	2013	Belgium	1407	Susceptible	Susceptible	Resistant	Resistant	Resistant	Resistant	EuroGASP2013
ECDC_BE13_445	2013	Belgium	1407	Susceptible	Susceptible	Resistant	Resistant	Resistant	Resistant	EuroGASP2013
ECDC_BE13_459	2013	Belgium	1407	Susceptible	Susceptible	Resistant	Resistant	Resistant	Resistant	EuroGASP2013
ECDC_BE13_468	2013	Belgium	1407	Susceptible	Susceptible	Resistant	Resistant	Resistant	Resistant	EuroGASP2013
ECDC_BE13_477	2013	Belgium	1407	Susceptible	Susceptible	Resistant	Resistant	Resistant	Resistant	EuroGASP2013
ECDC_BE13_478	2013	Belgium	1407	Susceptible	Susceptible	Resistant	Resistant	Resistant	Resistant	EuroGASP2013
ECDC_BE13_484	2013	Belgium	1407	Susceptible	Susceptible	Resistant	Resistant	Resistant	Resistant	EuroGASP2013
ECDC_BE13_485	2013	Belgium	1407	Susceptible	Susceptible	Resistant	Resistant	Resistant	Resistant	EuroGASP2013
ECDC_BE13_498	2013	Belgium	1407	Susceptible	Susceptible	Resistant	Resistant	Resistant	Resistant	EuroGASP2013
ECDC_CY13_002	2013	Cyprus	1407	Susceptible	Susceptible	Resistant	Resistant	Resistant	Resistant	EuroGASP2013
ECDC_CY13_003	2013	Cyprus	1407	Susceptible	Susceptible	Resistant	Resistant	Resistant	Resistant	EuroGASP2013
ECDC_CY13_004	2013	Cyprus	1407	Susceptible	Susceptible	Resistant	Resistant	Resistant	Resistant	EuroGASP2013
ECDC_DK13_470	2013	Denmark	1407	Susceptible	Susceptible	Resistant	Resistant	Resistant	Resistant	EuroGASP2013
ECDC_DK13_476	2013	Denmark	1407	Susceptible	Susceptible	Resistant	Resistant	Resistant	Resistant	EuroGASP2013
ECDC_DK13_478	2013	Denmark	1407	Susceptible	Susceptible	Resistant	Resistant	Resistant	Resistant	EuroGASP2013
ECDC_DK13_482	2013	Denmark	1407	Susceptible	Susceptible	Resistant	Resistant	Resistant	Resistant	EuroGASP2013
ECDC_DK13_494	2013	Denmark	1407	Susceptible	Susceptible	Resistant	Resistant	Resistant	Resistant	EuroGASP2013
ECDC_DK13_495	2013	Denmark	1407	Susceptible	Susceptible	Resistant	Resistant	Resistant	Resistant	EuroGASP2013
ECDC_DK13_502	2013	Denmark	1407	Susceptible	Susceptible	Resistant	Resistant	Resistant	Resistant	EuroGASP2013
ECDC_DK13_508	2013	Denmark	1407	Susceptible	Susceptible	Resistant	Resistant	Resistant	Resistant	EuroGASP2013
ECDC_ES010	2013	Spain	1407	Susceptible	Susceptible	Resistant	Resistant	Resistant	Resistant	EuroGASP2013
ECDC_ES019	2013	Spain	1407	Susceptible	Susceptible	Resistant	Resistant	Resistant	Resistant	EuroGASP2013
ECDC_ES024	2013	Spain	1407	Susceptible	Susceptible	Resistant	Resistant	Resistant	Resistant	EuroGASP2013
ECDC_ES025	2013	Spain	1407	Susceptible	Susceptible	Resistant	Resistant	Resistant	Resistant	EuroGASP2013
ECDC_ES043	2013	Spain	1407	Susceptible	Susceptible	Resistant	Resistant	Resistant	Resistant	EuroGASP2013
ECDC_ES044	2013	Spain	1407	Susceptible	Susceptible	Resistant	Resistant	Resistant	Resistant	EuroGASP2013
ECDC_GC_058	2013	Norway	1407	Susceptible	Susceptible	Resistant	Resistant	Resistant	Resistant	EuroGASP2013
ECDC_GC_062	2013	Norway	1407	Susceptible	Susceptible	Resistant	Resistant	Resistant	Resistant	EuroGASP2013
ECDC_GC_063	2013	Norway	1407	Susceptible	Susceptible	Resistant	Resistant	Resistant	Resistant	EuroGASP2013
ECDC_GC_096	2013	Norway	1407	Susceptible	Susceptible	Resistant	Resistant	Resistant	Resistant	EuroGASP2013
ECDC_GC_100	2013	Norway	1407	Susceptible	Susceptible	Resistant	Resistant	Intermediate	Resistant	EuroGASP2013
ECDC_GE13_058	2013	Germany	1407	Susceptible	Susceptible	Resistant	Resistant	Resistant	Resistant	EuroGASP2013
ECDC_GE13_075	2013	Germany	1407	Susceptible	Susceptible	Resistant	Resistant	Resistant	Resistant	EuroGASP2013
ECDC_HU13_049	2013	Hungary	1407	Susceptible	Susceptible	Resistant	Resistant	Resistant	Resistant	EuroGASP2013
ECDC_HU13_054	2013	Hungary	1407	Susceptible	Susceptible	Resistant	Resistant	Resistant	Resistant	EuroGASP2013
ECDC_HU13_055	2013	Hungary	1407	Susceptible	Susceptible	Resistant	Resistant	Resistant	Resistant	EuroGASP2013
ECDC_HU13_057	2013	Hungary	1407	Susceptible	Susceptible	Resistant	Resistant	Resistant	Resistant	EuroGASP2013
ECDC_HU13_058	2013	Hungary	1407	Susceptible	Susceptible	Resistant	Resistant	Resistant	Resistant	EuroGASP2013
ECDC_HU13_060	2013	Hungary	1407	Susceptible	Susceptible	Resistant	Resistant	Resistant	Resistant	EuroGASP2013
ECDC_HU13_065	2013	Hungary	1407	Susceptible	Susceptible	Resistant	Resistant	Resistant	Resistant	EuroGASP2013
ECDC_HU13_067	2013	Hungary	1407	Susceptible	Susceptible	Resistant	Resistant	Resistant	Resistant	EuroGASP2013
ECDC_HU13_089	2013	Hungary	1407	Susceptible	Susceptible	Resistant	Resistant	Resistant	Resistant	EuroGASP2013
ECDC_HU13_091	2013	Hungary	1407	Susceptible	Susceptible	Resistant	Resistant	Resistant	Resistant	EuroGASP2013
ECDC_IT2952	2013	Italy	1407	Susceptible	Susceptible	Resistant	Resistant	Resistant	Resistant	EuroGASP2013
ECDC_MT13_017	2013	Malta	1407	Susceptible	Susceptible	Resistant	Resistant	Resistant	Resistant	EuroGASP2013
ECDC_MT13_019	2013	Malta	1407	Susceptible	Susceptible	Resistant	Resistant	Resistant	Resistant	EuroGASP2013
ECDC_PT13_007	2013	Portugal	1407	Susceptible	Susceptible	Resistant	Resistant	Resistant	Resistant	EuroGASP2013
ECDC_PT13_012	2013	Portugal	1407	Susceptible	Susceptible	Resistant	Resistant	Resistant	Resistant	EuroGASP2013
ECDC_PT13_022	2013	Portugal	1407	Susceptible	Susceptible	Resistant	Resistant	Resistant	Resistant	EuroGASP2013
ECDC_PT13_042	2013	Portugal	1407	Susceptible	Susceptible	Susceptible	Susceptible	Intermediate	Intermediate	EuroGASP2013
ECDC_PT13_045	2013	Portugal	1407	Susceptible	Susceptible	Resistant	Resistant	Resistant	Resistant	EuroGASP2013
ECDC_PT13_047	2013	Portugal	1407	Susceptible	Susceptible	Resistant	Resistant	Resistant	Resistant	EuroGASP2013
ECDC_PT13_049	2013	Portugal	1407	Susceptible	Susceptible	Resistant	Resistant	Resistant	Resistant	EuroGASP2013
ECDC_PT13_052	2013	Portugal	1407	Susceptible	Susceptible	Resistant	Resistant	Resistant	Resistant	EuroGASP2013
ECDC_PT13_054	2013	Portugal	1407	Susceptible	Susceptible	Resistant	Resistant	Resistant	Resistant	EuroGASP2013
ECDC_PT13_055	2013	Portugal	1407	Susceptible	Susceptible	Resistant	Resistant	Resistant	Resistant	EuroGASP2013
ECDC_PT13_063	2013	Portugal	1407	Susceptible	Susceptible	Resistant	Resistant	Resistant	Resistant	EuroGASP2013
ECDC_PT13_065	2013	Portugal	1407	Susceptible	Susceptible	Resistant	Resistant	Resistant	Resistant	EuroGASP2013
ECDC_PT13_068	2013	Portugal	1407	Susceptible	Susceptible	Resistant	Resistant	Resistant	Resistant	EuroGASP2013
ECDC_PT13_083	2013	Portugal	1407	Susceptible	Susceptible	Resistant	Resistant	Resistant	Resistant	EuroGASP2013
ECDC_PT13_090	2013	Portugal	1407	Susceptible	Susceptible	Resistant	Resistant	Resistant	Resistant	EuroGASP2013
ECDC_PT13_092	2013	Portugal	1407	Susceptible	Susceptible	Resistant	Resistant	Resistant	Resistant	EuroGASP2013
ECDC_PT13_095	2013	Portugal	1407	Susceptible	Susceptible	Susceptible	Susceptible	Intermediate	Intermediate	EuroGASP2013
ECDC_RB13001669	2013	United Kingdom	1407	Susceptible	Susceptible	Resistant	Resistant	Resistant	Resistant	EuroGASP2013
ECDC_RB13002130	2013	United Kingdom	1407	Susceptible	Susceptible	Resistant	Resistant	Resistant	Resistant	EuroGASP2013
ECDC_RB13002142	2013	United Kingdom	1407	Susceptible	Susceptible	Resistant	Resistant	Resistant	Resistant	EuroGASP2013
ECDC_SI13_063	2013	Slovenia	1407	Susceptible	Susceptible	Resistant	Resistant	Resistant	Resistant	EuroGASP2013
ECDC_SI13_068	2013	Slovenia	1407	Susceptible	Susceptible	Resistant	Resistant	Resistant	Resistant	EuroGASP2013
ECDC_SK13_063	2013	Slovakia	1407	Susceptible	Susceptible	Resistant	Resistant	Resistant	Resistant	EuroGASP2013
ECDC_SK13_067	2013	Slovakia	1407	Susceptible	Susceptible	Resistant	Resistant	Resistant	Resistant	EuroGASP2013
ECDC_SK13_069	2013	Slovakia	1407	Susceptible	Susceptible	Resistant	Resistant	Resistant	Resistant	EuroGASP2013
ECDC_SK13_098	2013	Slovakia	1407	Susceptible	Susceptible	Resistant	Resistant	Resistant	Resistant	EuroGASP2013
ECDC_SK13_103	2013	Slovakia	1407	Susceptible	Susceptible	Resistant	Resistant	Resistant	Resistant	EuroGASP2013
ECDC_T2_ES002	2013	Spain	1407	Susceptible	Susceptible	Resistant	Resistant	Resistant	Resistant	EuroGASP2013
ECDC_T2_ES011	2013	Spain	1407	Susceptible	Susceptible	Resistant	Resistant	Resistant	Resistant	EuroGASP2013
ECDC_T2_ES015	2013	Spain	1407	Susceptible	Susceptible	Resistant	Resistant	Resistant	Resistant	EuroGASP2013
ECDC_T2_ES021	2013	Spain	1407	Susceptible	Susceptible	Resistant	Resistant	Resistant	Resistant	EuroGASP2013
ECDC_T2_ES056	2013	Spain	1407	Susceptible	Susceptible	Resistant	Resistant	Resistant	Resistant	EuroGASP2013
ERR2631754	2013	United States	1407	Susceptible	Susceptible	Resistant	Resistant	Resistant	Resistant	mortimer2020
ERR2631798	2013	United States	1407	Susceptible	Susceptible	Resistant	Resistant	Resistant	Resistant	mortimer2020
ERR2631935	2013	United States	1407	Susceptible	Susceptible	Resistant	Resistant	Resistant	Resistant	mortimer2020
ERR2631970	2013	United States	1407	Susceptible	Susceptible	Resistant	Resistant	Resistant	Resistant	mortimer2020
ERR2631989	2013	United States	1407	Susceptible	Susceptible	Resistant	Resistant	Resistant	Resistant	mortimer2020
ERR3200831	2013	United States	1407	Susceptible	Susceptible	Resistant	Resistant	Resistant	Resistant	mortimer2020
ERR3200832	2013	United States	1407	Susceptible	Susceptible	Resistant	Resistant	Resistant	Resistant	mortimer2020
ERR3200900	2013	United States	1407	Susceptible	Susceptible	Resistant	Resistant	Resistant	Resistant	mortimer2020
ERR3201003	2013	United States	1407	Susceptible	Susceptible	Resistant	Resistant	Resistant	Resistant	mortimer2020
ERR3201096	2013	United States	1407	Resistant	Susceptible	Resistant	Resistant	Resistant	Resistant	mortimer2020
ERR3201341	2013	United States	1407	Susceptible	Susceptible	Resistant	Resistant	Resistant	Resistant	mortimer2020
ERR3201345	2013	United States	1407	Susceptible	Susceptible	Resistant	Resistant	Resistant	Resistant	mortimer2020
ERR3201353	2013	United States	1407	Susceptible	Susceptible	Resistant	Resistant	Resistant	Resistant	mortimer2020
ERR3201359	2013	United States	1407	Susceptible	Susceptible	Resistant	Resistant	Resistant	Resistant	mortimer2020
ERR3577882	2013	United Kingdom	1407	Susceptible	Susceptible	Resistant	Resistant	Resistant	Resistant	town2020
ERR3577883	2013	United Kingdom	1407	Susceptible	Susceptible	Resistant	Resistant	Resistant	Resistant	town2020
ERR3577914	2013	United Kingdom	1407	Susceptible	Susceptible	Resistant	Resistant	Resistant	Resistant	town2020
ERR3578919	2013	United Kingdom	1407	Susceptible	Susceptible	Resistant	Resistant	Resistant	Resistant	town2020
ERR854934	2013	United States	1407	Susceptible	Susceptible	Resistant	Resistant	Resistant	Resistant	grad2016
ERR854940	2013	United States	1407	Susceptible	Susceptible	Resistant	Resistant	Resistant	Resistant	grad2016
ERR854944	2013	United States	1407	Susceptible	Susceptible	Resistant	Resistant	Resistant	Resistant	grad2016
ERR854946	2013	United States	1407	Susceptible	Susceptible	Resistant	Resistant	Resistant	Resistant	grad2016
ERR854948	2013	United States	1407	Susceptible	Susceptible	Resistant	Resistant	Resistant	Resistant	grad2016
ERR855333	2013	United States	1407	Susceptible	Susceptible	Resistant	Resistant	Resistant	Resistant	grad2016
ERR855334	2013	United States	1407	Susceptible	Susceptible	Resistant	Resistant	Resistant	Resistant	grad2016
ERR855399	2013	United States	1407	Susceptible	Susceptible	Resistant	Resistant	Resistant	Resistant	grad2016
ERR855400	2013	United States	1407	Susceptible	Susceptible	Resistant	Resistant	Resistant	Resistant	grad2016
ERR855401	2013	United States	1407	Susceptible	Susceptible	Resistant	Resistant	Resistant	Resistant	grad2016
ERR855403	2013	United States	1407	Susceptible	Susceptible	Resistant	Resistant	Resistant	Resistant	grad2016
ERR855405	2013	United States	1407	Susceptible	Susceptible	Resistant	Resistant	Resistant	Resistant	grad2016
ERR855406	2013	United States	1407	Susceptible	Susceptible	Resistant	Resistant	Resistant	Resistant	grad2016
ERR956685	2013	United States	1407	Susceptible	Susceptible	Resistant	Resistant	Resistant	Resistant	grad2016
ERR956687	2013	United States	1407	Susceptible	Susceptible	Resistant	Resistant	Resistant	Resistant	grad2016
SRR2736260	2013	Canada	1407	Resistant	Susceptible	Resistant	Resistant	Resistant	Resistant	demczuk2016
SRR3343513	2013	United Kingdom	1407	Susceptible	Susceptible	Resistant	Resistant	Resistant	Resistant	deSilva2016
SRR3343614	2013	United Kingdom	1407	Susceptible	Susceptible	Resistant	Resistant	Resistant	Resistant	deSilva2016
SRR3343661	2013	United Kingdom	1407	Susceptible	Susceptible	Resistant	Resistant	Resistant	Resistant	deSilva2016
SRR3349142	2013	United Kingdom	1407	Susceptible	Susceptible	Resistant	Resistant	Resistant	Resistant	deSilva2016
SRR3349145	2013	United Kingdom	1407	Susceptible	Susceptible	Resistant	Resistant	Resistant	Resistant	deSilva2016
SRR3349149	2013	United Kingdom	1407	Susceptible	Susceptible	Resistant	Resistant	Resistant	Resistant	deSilva2016
SRR3349179	2013	United Kingdom	1407	Susceptible	Susceptible	Resistant	Resistant	Resistant	Resistant	deSilva2016
SRR3349180	2013	United Kingdom	1407	Susceptible	Susceptible	Resistant	Resistant	Resistant	Resistant	deSilva2016
SRR3349203	2013	United Kingdom	1407	Susceptible	Susceptible	Resistant	Resistant	Resistant	Resistant	deSilva2016
SRR3349208	2013	United Kingdom	1407	Susceptible	Susceptible	Resistant	Resistant	Resistant	Resistant	deSilva2016
SRR3349235	2013	United Kingdom	1407	Susceptible	Susceptible	Resistant	Resistant	Resistant	Resistant	deSilva2016
SRR3349240	2013	United Kingdom	1407	Susceptible	Susceptible	Resistant	Resistant	Resistant	Resistant	deSilva2016
SRR3349247	2013	United Kingdom	1407	Susceptible	Susceptible	Resistant	Resistant	Resistant	Resistant	deSilva2016
SRR3349259	2013	United Kingdom	1407	Susceptible	Susceptible	Resistant	Resistant	Resistant	Resistant	deSilva2016
SRR3349266	2013	United Kingdom	1407	Susceptible	Susceptible	Resistant	Resistant	Resistant	Resistant	deSilva2016
SRR3349268	2013	United Kingdom	1407	Susceptible	Susceptible	Resistant	Resistant	Resistant	Resistant	deSilva2016
SRR3349280	2013	United Kingdom	1407	Susceptible	Susceptible	Resistant	Resistant	Resistant	Resistant	deSilva2016
SRR3349293	2013	United Kingdom	1407	Susceptible	Susceptible	Resistant	Resistant	Resistant	Resistant	deSilva2016
SRR3349297	2013	United Kingdom	1407	Susceptible	Susceptible	Resistant	Resistant	Resistant	Resistant	deSilva2016
SRR3349303	2013	United Kingdom	1407	Susceptible	Susceptible	Resistant	Resistant	Resistant	Resistant	deSilva2016
SRR3349304	2013	United Kingdom	1407	Susceptible	Susceptible	Resistant	Resistant	Resistant	Resistant	deSilva2016
SRR3349315	2013	United Kingdom	1407	Susceptible	Susceptible	Resistant	Resistant	Resistant	Resistant	deSilva2016
SRR3349322	2013	United Kingdom	1407	Susceptible	Susceptible	Resistant	Resistant	Resistant	Resistant	deSilva2016
SRR3349326	2013	United Kingdom	1407	Susceptible	Susceptible	Resistant	Resistant	Resistant	Resistant	deSilva2016
SRR3349333	2013	United Kingdom	1407	Susceptible	Susceptible	Resistant	Resistant	Resistant	Resistant	deSilva2016
SRR3349531	2013	United Kingdom	1407	Susceptible	Susceptible	Resistant	Resistant	Resistant	Resistant	deSilva2016
SRR3349536	2013	United Kingdom	1407	Susceptible	Susceptible	Resistant	Resistant	Resistant	Resistant	deSilva2016
SRR3349663	2013	United Kingdom	1407	Susceptible	Susceptible	Resistant	Resistant	Resistant	Resistant	deSilva2016
SRR3349684	2013	United Kingdom	1407	Susceptible	Susceptible	Resistant	Resistant	Resistant	Resistant	deSilva2016
SRR3349685	2013	United Kingdom	1407	Susceptible	Susceptible	Resistant	Resistant	Resistant	Resistant	deSilva2016
SRR3360870	2013	United Kingdom	1407	Susceptible	Susceptible	Resistant	Resistant	Resistant	Resistant	deSilva2016
SRR3360891	2013	United Kingdom	1407	Susceptible	Susceptible	Resistant	Resistant	Resistant	Resistant	deSilva2016
SRR3360927	2013	United Kingdom	1407	Susceptible	Susceptible	Resistant	Resistant	Resistant	Resistant	deSilva2016
SRR3360996	2013	United Kingdom	1407	Susceptible	Susceptible	Resistant	Resistant	Resistant	Resistant	deSilva2016
SRR3360998	2013	United Kingdom	1407	Susceptible	Susceptible	Resistant	Resistant	Resistant	Resistant	deSilva2016
ERR1426733	2014	Australia	1407	Susceptible	Resistant	Resistant	Resistant	Resistant	Resistant	kwong2016
ERR2133987	2014	Australia	1407	Susceptible	Susceptible	Resistant	Resistant	Resistant	Resistant	kwong2018
ERR3577409	2014	United Kingdom	1407	Susceptible	Susceptible	Resistant	Resistant	Resistant	Resistant	town2020
ERR3577457	2014	United Kingdom	1407	Susceptible	Susceptible	Resistant	Resistant	Resistant	Resistant	town2020
ERR3577572	2014	United Kingdom	1407	Susceptible	Susceptible	Resistant	Resistant	Resistant	Resistant	town2020
ERR3578957	2014	United Kingdom	1407	Susceptible	Susceptible	Resistant	Resistant	Resistant	Resistant	town2020
ERR3579056	2014	United Kingdom	1407	Susceptible	Susceptible	Resistant	Resistant	Resistant	Resistant	town2020
ERR3579059	2014	United Kingdom	1407	Susceptible	Susceptible	Resistant	Resistant	Resistant	Resistant	town2020
SRR2736280	2014	Canada	1407	Susceptible	Susceptible	Resistant	Resistant	Resistant	Resistant	demczuk2016
SRR3349516	2014	United Kingdom	1407	Susceptible	Susceptible	Resistant	Resistant	Resistant	Resistant	deSilva2016
SRR3349542	2014	United Kingdom	1407	Susceptible	Susceptible	Resistant	Resistant	Resistant	Resistant	deSilva2016
SRR3349570	2014	United Kingdom	1407	Susceptible	Susceptible	Resistant	Resistant	Resistant	Resistant	deSilva2016
SRR3349606	2014	United Kingdom	1407	Susceptible	Susceptible	Resistant	Resistant	Resistant	Resistant	deSilva2016
SRR3349607	2014	United Kingdom	1407	Susceptible	Susceptible	Resistant	Resistant	Resistant	Resistant	deSilva2016
SRR3349617	2014	United Kingdom	1407	Susceptible	Susceptible	Resistant	Resistant	Resistant	Resistant	deSilva2016
SRR3349632	2014	United Kingdom	1407	Susceptible	Susceptible	Resistant	Resistant	Resistant	Resistant	deSilva2016
SRR3349666	2014	United Kingdom	1407	Susceptible	Susceptible	Resistant	Resistant	Resistant	Resistant	deSilva2016
SRR3349688	2014	United Kingdom	1407	Susceptible	Susceptible	Resistant	Resistant	Resistant	Resistant	deSilva2016
SRR3349695	2014	United Kingdom	1407	Susceptible	Susceptible	Resistant	Resistant	Resistant	Resistant	deSilva2016
SRR3350128	2014	United Kingdom	1407	Susceptible	Susceptible	Resistant	Resistant	Resistant	Resistant	deSilva2016
SRR3350158	2014	United Kingdom	1407	Susceptible	Susceptible	Resistant	Resistant	Resistant	Resistant	deSilva2016
SRR3357135	2014	United Kingdom	1407	Susceptible	Susceptible	Resistant	Resistant	Resistant	Resistant	deSilva2016
SRR5827122	2014	New Zealand	1407	Susceptible	Susceptible	Resistant	Resistant	Intermediate	Intermediate	lee2018
SRR5827412	2014	New Zealand	1407	Susceptible	Susceptible	Resistant	Resistant	Intermediate	Intermediate	lee2018
SRR8071012	2014	United States	1407	Susceptible	Susceptible	Resistant	Resistant	Resistant	Resistant	thomas2019
SRR8071019	2014	United States	1407	Susceptible	Susceptible	Resistant	Resistant	Resistant	Resistant	thomas2019
SRR8071065	2014	United States	1407	Susceptible	Susceptible	Resistant	Resistant	Resistant	Resistant	thomas2019
SRR8071315	2014	United States	1407	Susceptible	Susceptible	Resistant	Resistant	Resistant	Resistant	thomas2019
SRR8071323	2014	United States	1407	Susceptible	Susceptible	Resistant	Resistant	Resistant	Resistant	thomas2019
SRR8071374	2014	United States	1407	Susceptible	Susceptible	Resistant	Resistant	Resistant	Resistant	thomas2019
SRR8071408	2014	United States	1407	Susceptible	Susceptible	Resistant	Resistant	Intermediate	Resistant	thomas2019
DRR124690	2015	Japan	1407	Susceptible	Susceptible	Resistant	Resistant	Resistant	Resistant	yahara2018
DRR124692	2015	Japan	1407	Susceptible	Susceptible	Resistant	Resistant	Resistant	Resistant	yahara2018
DRR124796	2015	Japan	1407	Susceptible	Susceptible	Resistant	Resistant	Resistant	Resistant	yahara2018
DRR124815	2015	Japan	1407	Susceptible	Susceptible	Resistant	Resistant	Resistant	Resistant	yahara2018
DRR124827	2015	Japan	1407	Susceptible	Susceptible	Resistant	Resistant	Resistant	Resistant	yahara2018
DRR124830	2015	Japan	1407	Susceptible	Susceptible	Resistant	Resistant	Resistant	Resistant	yahara2018
DRR124832	2015	Japan	1407	Resistant	Susceptible	Resistant	Resistant	Resistant	Resistant	yahara2018
DRR124834	2015	Japan	1407	Susceptible	Susceptible	Resistant	Resistant	Resistant	Resistant	yahara2018
DRR124840	2015	Japan	1407	Susceptible	Susceptible	Resistant	Resistant	Resistant	Resistant	yahara2018
DRR124847	2015	Japan	1407	Susceptible	Susceptible	Resistant	Resistant	Resistant	Resistant	yahara2018
DRR124884	2015	Japan	1407	Susceptible	Susceptible	Resistant	Resistant	Resistant	Resistant	yahara2018
DRR124885	2015	Japan	1407	Susceptible	Susceptible	Resistant	Resistant	Resistant	Resistant	yahara2018
ERR1426748	2015	New Zealand	1407	Susceptible	Susceptible	Resistant	Resistant	Intermediate	Intermediate	kwong2016
ERR1549294	2015	United Kingdom	1407	Susceptible	Susceptible	Resistant	Resistant	Resistant	Resistant	chisholm2016
ERR1549298	2015	United Kingdom	1407	Susceptible	Susceptible	Resistant	Resistant	Resistant	Resistant	chisholm2016
ERR3577466	2015	United Kingdom	1407	Susceptible	Susceptible	Resistant	Resistant	Resistant	Resistant	town2020
ERR3577515	2015	United Kingdom	1407	Susceptible	Susceptible	Resistant	Resistant	Resistant	Resistant	town2020
ERR3577517	2015	United Kingdom	1407	Susceptible	Susceptible	Resistant	Resistant	Resistant	Resistant	town2020
SRR7226390	2015	Ireland	1407	Susceptible	Susceptible	Resistant	Resistant	Resistant	Resistant	ryan2018
SRR7226395	2015	Ireland	1407	Susceptible	Susceptible	Resistant	Resistant	Resistant	Resistant	ryan2018
SRR8071044	2015	United States	1407	Susceptible	Susceptible	Resistant	Resistant	Resistant	Resistant	thomas2019
SRR8071073	2015	United States	1407	Susceptible	Susceptible	Resistant	Resistant	Resistant	Resistant	thomas2019
SRR8071074	2015	United States	1407	Susceptible	Susceptible	Resistant	Resistant	Resistant	Resistant	thomas2019
SRR8071155	2015	United States	1407	Susceptible	Susceptible	Resistant	Resistant	Resistant	Resistant	thomas2019
SRR8071183	2015	United States	1407	Susceptible	Susceptible	Resistant	Resistant	Resistant	Resistant	thomas2019
SRR8071206	2015	United States	1407	Susceptible	Susceptible	Resistant	Resistant	Resistant	Resistant	thomas2019
SRR8071284	2015	United States	1407	Susceptible	Susceptible	Resistant	Resistant	Resistant	Resistant	thomas2019
SRR8071292	2015	United States	1407	Susceptible	Susceptible	Resistant	Resistant	Resistant	Resistant	thomas2019
SRR8071424	2015	United States	1407	Susceptible	Susceptible	Resistant	Resistant	Resistant	Resistant	thomas2019
ERR3325205	2016	Norway	1407	Susceptible	Susceptible	Resistant	Resistant	Resistant	Resistant	alfsnes2020
ERR3325226	2016	Norway	1407	Susceptible	Susceptible	Resistant	Resistant	Resistant	Resistant	alfsnes2020
ERR3325471	2016	Norway	1407	Susceptible	Susceptible	Resistant	Resistant	Resistant	Resistant	alfsnes2020
ERR3623367	2016	Vietnam	1407	Susceptible	Susceptible	Resistant	Resistant	Resistant	Resistant	lan2020
SRR7226381	2016	Ireland	1407	Susceptible	Susceptible	Resistant	Resistant	Resistant	Resistant	ryan2018
SRR7226385	2016	Ireland	1407	Susceptible	Susceptible	Resistant	Resistant	Resistant	Resistant	ryan2018
SRR8071191	2016	United States	1407	Susceptible	Susceptible	Resistant	Resistant	Resistant	Resistant	thomas2019
SRR8071192	2016	United States	1407	Susceptible	Susceptible	Resistant	Resistant	Resistant	Resistant	thomas2019
SRR8071195	2016	United States	1407	Susceptible	Susceptible	Resistant	Resistant	Resistant	Resistant	thomas2019
SRR8071204	2016	United States	1407	Susceptible	Susceptible	Resistant	Resistant	Resistant	Resistant	thomas2019
SRR8071205	2016	United States	1407	Susceptible	Susceptible	Resistant	Resistant	Resistant	Resistant	thomas2019
ERR3326053	2017	Norway	1407	Susceptible	Susceptible	Resistant	Resistant	Resistant	Resistant	alfsnes2020
ERR3326126	2017	Norway	1407	Susceptible	Susceptible	Resistant	Resistant	Resistant	Resistant	alfsnes2020
ERR3326139	2017	Norway	1407	Susceptible	Susceptible	Resistant	Resistant	Resistant	Resistant	alfsnes2020
SRR8567182	2017	Australia	1407	Susceptible	Susceptible	Resistant	Resistant	Resistant	Resistant	williamson2019
SRR8945045	2019	Brazil	1407	Susceptible	Susceptible	Resistant	Resistant	Resistant	Resistant
SRR3360614	2010	United Kingdom	2400	Susceptible	Susceptible	Susceptible	Resistant	Intermediate	Resistant	deSilva2016
SRR3360641	2010	United Kingdom	2400	Susceptible	Susceptible	Susceptible	Resistant	Intermediate	Resistant	deSilva2016
SRR3360680	2010	United Kingdom	2400	Susceptible	Susceptible	Susceptible	Resistant	Intermediate	Resistant	deSilva2016
SRR3360698	2010	United Kingdom	2400	Susceptible	Susceptible	Susceptible	Resistant	Intermediate	Resistant	deSilva2016
ERR855004	2011	United States	2400	Susceptible	Susceptible	Susceptible	Resistant	Intermediate	Resistant	grad2016
ERR855005	2011	United States	2400	Susceptible	Susceptible	Susceptible	Resistant	Intermediate	Resistant	grad2016
ERR855009	2011	United States	2400	Susceptible	Susceptible	Susceptible	Resistant	Intermediate	Resistant	grad2016
ERR855141	2011	United States	2400	Susceptible	Susceptible	Susceptible	Resistant	Intermediate	Resistant	grad2016
ERR855248	2011	United States	2400	Susceptible	Susceptible	Susceptible	Resistant	Intermediate	Resistant	grad2016
ERR855251	2011	United States	2400	Susceptible	Susceptible	Susceptible	Resistant	Intermediate	Resistant	grad2016
ERR855255	2011	United States	2400	Susceptible	Susceptible	Susceptible	Resistant	Intermediate	Resistant	grad2016
ERR855262	2011	United States	2400	Susceptible	Susceptible	Susceptible	Resistant	Intermediate	Resistant	grad2016
SRR3349811	2011	United Kingdom	2400	Susceptible	Susceptible	Susceptible	Resistant	Intermediate	Resistant	deSilva2016
SRR3349855	2011	United Kingdom	2400	Susceptible	Susceptible	Susceptible	Resistant	Intermediate	Resistant	deSilva2016
SRR3349860	2011	United Kingdom	2400	Susceptible	Susceptible	Susceptible	Resistant	Intermediate	Resistant	deSilva2016
SRR3349871	2011	United Kingdom	2400	Susceptible	Susceptible	Susceptible	Resistant	Intermediate	Resistant	deSilva2016
SRR3349879	2011	United Kingdom	2400	Susceptible	Susceptible	Susceptible	Resistant	Intermediate	Resistant	deSilva2016
SRR3349886	2011	United Kingdom	2400	Susceptible	Susceptible	Susceptible	Resistant	Intermediate	Resistant	deSilva2016
SRR3349898	2011	United Kingdom	2400	Susceptible	Susceptible	Susceptible	Resistant	Intermediate	Resistant	deSilva2016
SRR3349904	2011	United Kingdom	2400	Susceptible	Susceptible	Susceptible	Resistant	Intermediate	Resistant	deSilva2016
SRR3349905	2011	United Kingdom	2400	Susceptible	Susceptible	Susceptible	Resistant	Intermediate	Resistant	deSilva2016
SRR3349950	2011	United Kingdom	2400	Susceptible	Susceptible	Susceptible	Resistant	Intermediate	Resistant	deSilva2016
SRR3349989	2011	United Kingdom	2400	Susceptible	Susceptible	Susceptible	Resistant	Intermediate	Resistant	deSilva2016
SRR3357273	2011	United Kingdom	2400	Susceptible	Susceptible	Susceptible	Resistant	Intermediate	Resistant	deSilva2016
SRR4418278	2011	Netherlands	2400	Susceptible	Susceptible	Susceptible	Resistant	Intermediate	Resistant	wind2017
ERR1204804	2012	United States	2400	Susceptible	Susceptible	Susceptible	Resistant	Intermediate	Resistant	mortimer2020
ERR2631841	2012	United States	2400	Susceptible	Susceptible	Susceptible	Resistant	Intermediate	Resistant	mortimer2020
ERR3200863	2012	United States	2400	Susceptible	Susceptible	Susceptible	Resistant	Intermediate	Resistant	mortimer2020
ERR3200957	2012	United States	2400	Susceptible	Susceptible	Susceptible	Resistant	Intermediate	Resistant	mortimer2020
ERR3200970	2012	United States	2400	Susceptible	Susceptible	Susceptible	Resistant	Intermediate	Resistant	mortimer2020
ERR3201039	2012	United States	2400	Susceptible	Susceptible	Susceptible	Resistant	Intermediate	Resistant	mortimer2020
ERR3201146	2012	United States	2400	Susceptible	Susceptible	Susceptible	Resistant	Intermediate	Resistant	mortimer2020
ERR3201174	2012	United States	2400	Susceptible	Susceptible	Susceptible	Resistant	Intermediate	Resistant	mortimer2020
ERR3201178	2012	United States	2400	Susceptible	Susceptible	Susceptible	Resistant	Intermediate	Resistant	mortimer2020
ERR3201220	2012	United States	2400	Susceptible	Susceptible	Susceptible	Resistant	Intermediate	Resistant	mortimer2020
ERR3201254	2012	United States	2400	Susceptible	Susceptible	Susceptible	Resistant	Intermediate	Resistant	mortimer2020
ERR3201297	2012	United States	2400	Susceptible	Susceptible	Susceptible	Resistant	Intermediate	Resistant	mortimer2020
ERR3201307	2012	United States	2400	Susceptible	Susceptible	Susceptible	Resistant	Intermediate	Resistant	mortimer2020
ERR854871	2012	United States	2400	Susceptible	Susceptible	Susceptible	Resistant	Intermediate	Resistant	grad2016
ERR854969	2012	United States	2400	Susceptible	Susceptible	Susceptible	Resistant	Intermediate	Resistant	grad2016
SRR3349887	2012	United Kingdom	2400	Susceptible	Susceptible	Susceptible	Resistant	Intermediate	Resistant	deSilva2016
SRR3349930	2012	United Kingdom	2400	Susceptible	Susceptible	Susceptible	Resistant	Intermediate	Resistant	deSilva2016
SRR3360977	2012	United Kingdom	2400	Susceptible	Susceptible	Susceptible	Resistant	Intermediate	Resistant	deSilva2016
SRR3361023	2012	United Kingdom	2400	Susceptible	Susceptible	Susceptible	Resistant	Intermediate	Resistant	deSilva2016
SRR3361083	2012	United Kingdom	2400	Susceptible	Susceptible	Susceptible	Resistant	Intermediate	Resistant	deSilva2016
SRR3361099	2012	United Kingdom	2400	Susceptible	Susceptible	Susceptible	Resistant	Intermediate	Resistant	deSilva2016
SRR3361109	2012	United Kingdom	2400	Susceptible	Susceptible	Susceptible	Resistant	Intermediate	Resistant	deSilva2016
SRR3361155	2012	United Kingdom	2400	Susceptible	Susceptible	Susceptible	Resistant	Intermediate	Resistant	deSilva2016
SRR3361157	2012	United Kingdom	2400	Susceptible	Susceptible	Susceptible	Resistant	Intermediate	Resistant	deSilva2016
SRR3361212	2012	United Kingdom	2400	Susceptible	Susceptible	Susceptible	Resistant	Intermediate	Resistant	deSilva2016
SRR3361237	2012	United Kingdom	2400	Susceptible	Susceptible	Susceptible	Resistant	Intermediate	Resistant	deSilva2016
SRR3361247	2012	United Kingdom	2400	Susceptible	Susceptible	Susceptible	Resistant	Intermediate	Resistant	deSilva2016
SRR3361255	2012	United Kingdom	2400	Susceptible	Susceptible	Susceptible	Resistant	Intermediate	Resistant	deSilva2016
SRR3361262	2012	United Kingdom	2400	Susceptible	Susceptible	Susceptible	Resistant	Intermediate	Resistant	deSilva2016
SRR3361294	2012	United Kingdom	2400	Susceptible	Susceptible	Susceptible	Resistant	Intermediate	Resistant	deSilva2016
SRR3361298	2012	United Kingdom	2400	Susceptible	Susceptible	Susceptible	Resistant	Intermediate	Resistant	deSilva2016
SRR4418271	2012	Netherlands	2400	Susceptible	Susceptible	Susceptible	Resistant	Intermediate	Resistant	wind2017
ECDC_1807138	2013	Iceland	2400	Susceptible	Susceptible	Susceptible	Resistant	Intermediate	Resistant	EuroGASP2013
ECDC_AT13_486	2013	Austria	2400	Susceptible	Susceptible	Susceptible	Resistant	Intermediate	Resistant	EuroGASP2013
ECDC_AT13_517	2013	Austria	2400	Susceptible	Susceptible	Susceptible	Resistant	Intermediate	Resistant	EuroGASP2013
ECDC_BE13_447	2013	Belgium	2400	Susceptible	Susceptible	Susceptible	Resistant	Intermediate	Resistant	EuroGASP2013
ECDC_BE13_482	2013	Belgium	2400	Susceptible	Susceptible	Susceptible	Resistant	Intermediate	Resistant	EuroGASP2013
ECDC_BE13_483	2013	Belgium	2400	Susceptible	Susceptible	Susceptible	Resistant	Intermediate	Resistant	EuroGASP2013
ECDC_BE13_493	2013	Belgium	2400	Susceptible	Susceptible	Susceptible	Resistant	Intermediate	Resistant	EuroGASP2013
ECDC_DK13_456	2013	Denmark	2400	Susceptible	Susceptible	Susceptible	Resistant	Intermediate	Resistant	EuroGASP2013
ECDC_DK13_465	2013	Denmark	2400	Susceptible	Susceptible	Susceptible	Resistant	Intermediate	Resistant	EuroGASP2013
ECDC_DK13_467	2013	Denmark	2400	Susceptible	Susceptible	Susceptible	Resistant	Intermediate	Resistant	EuroGASP2013
ECDC_DK13_492	2013	Denmark	2400	Susceptible	Susceptible	Susceptible	Resistant	Intermediate	Resistant	EuroGASP2013
ECDC_ES028	2013	Spain	2400	Susceptible	Susceptible	Susceptible	Resistant	Intermediate	Resistant	EuroGASP2013
ECDC_ES032	2013	Spain	2400	Susceptible	Susceptible	Susceptible	Resistant	Intermediate	Resistant	EuroGASP2013
ECDC_ES054	2013	Spain	2400	Susceptible	Susceptible	Susceptible	Resistant	Intermediate	Resistant	EuroGASP2013
ECDC_FR13_060	2013	France	2400	Susceptible	Susceptible	Susceptible	Resistant	Intermediate	Resistant	EuroGASP2013
ECDC_FR13_111	2013	France	2400	Susceptible	Susceptible	Susceptible	Resistant	Intermediate	Resistant	EuroGASP2013
ECDC_GC_069	2013	Norway	2400	Susceptible	Susceptible	Susceptible	Resistant	Intermediate	Resistant	EuroGASP2013
ECDC_GC_072	2013	Norway	2400	Susceptible	Susceptible	Susceptible	Resistant	Intermediate	Resistant	EuroGASP2013
ECDC_GC_077	2013	Norway	2400	Susceptible	Susceptible	Susceptible	Resistant	Intermediate	Resistant	EuroGASP2013
ECDC_GE13_076	2013	Germany	2400	Susceptible	Susceptible	Susceptible	Resistant	Intermediate	Resistant	EuroGASP2013
ECDC_GR13037	2013	Greece	2400	Susceptible	Susceptible	Susceptible	Resistant	Intermediate	Resistant	EuroGASP2013
ECDC_IT2951	2013	Italy	2400	Susceptible	Susceptible	Susceptible	Resistant	Intermediate	Resistant	EuroGASP2013
ECDC_NL13	2013	Netherlands	2400	Susceptible	Susceptible	Susceptible	Resistant	Intermediate	Resistant	EuroGASP2013
ECDC_NL21	2013	Netherlands	2400	Susceptible	Susceptible	Susceptible	Resistant	Intermediate	Resistant	EuroGASP2013
ECDC_NL32	2013	Netherlands	2400	Susceptible	Susceptible	Susceptible	Resistant	Intermediate	Resistant	EuroGASP2013
ECDC_NL4	2013	Netherlands	2400	Susceptible	Susceptible	Susceptible	Resistant	Intermediate	Resistant	EuroGASP2013
ECDC_NL7	2013	Netherlands	2400	Susceptible	Susceptible	Susceptible	Resistant	Intermediate	Resistant	EuroGASP2013
ECDC_NL74	2013	Netherlands	2400	Susceptible	Susceptible	Susceptible	Resistant	Intermediate	Resistant	EuroGASP2013
ECDC_NL79	2013	Netherlands	2400	Susceptible	Susceptible	Susceptible	Resistant	Intermediate	Resistant	EuroGASP2013
ECDC_NL81	2013	Netherlands	2400	Susceptible	Susceptible	Susceptible	Resistant	Intermediate	Resistant	EuroGASP2013
ECDC_PT13_006	2013	Portugal	2400	Susceptible	Susceptible	Susceptible	Resistant	Intermediate	Resistant	EuroGASP2013
ECDC_PT13_015	2013	Portugal	2400	Susceptible	Susceptible	Susceptible	Resistant	Intermediate	Resistant	EuroGASP2013
ECDC_PT13_079	2013	Portugal	2400	Susceptible	Susceptible	Susceptible	Resistant	Intermediate	Resistant	EuroGASP2013
ECDC_PT13_099	2013	Portugal	2400	Susceptible	Susceptible	Susceptible	Resistant	Intermediate	Resistant	EuroGASP2013
ECDC_RB13001471	2013	United Kingdom	2400	Susceptible	Susceptible	Susceptible	Resistant	Intermediate	Resistant	EuroGASP2013
ECDC_RB13001954	2013	United Kingdom	2400	Susceptible	Susceptible	Susceptible	Resistant	Intermediate	Resistant	EuroGASP2013
ECDC_RB13001962	2013	United Kingdom	2400	Susceptible	Susceptible	Susceptible	Resistant	Intermediate	Resistant	EuroGASP2013
ECDC_RB13001969	2013	United Kingdom	2400	Susceptible	Susceptible	Susceptible	Resistant	Intermediate	Resistant	EuroGASP2013
ECDC_SE13_057	2013	Sweden	2400	Susceptible	Susceptible	Susceptible	Resistant	Intermediate	Resistant	EuroGASP2013
ECDC_SE13_092	2013	Sweden	2400	Susceptible	Susceptible	Susceptible	Resistant	Resistant	Resistant	EuroGASP2013
ECDC_SK13_105	2013	Slovakia	2400	Susceptible	Susceptible	Susceptible	Resistant	Intermediate	Resistant	EuroGASP2013
ECDC_T2_ES008	2013	Spain	2400	Susceptible	Susceptible	Susceptible	Resistant	Intermediate	Resistant	EuroGASP2013
ECDC_T2_ES016	2013	Spain	2400	Susceptible	Susceptible	Susceptible	Resistant	Intermediate	Resistant	EuroGASP2013
ECDC_T2_ES038	2013	Spain	2400	Susceptible	Susceptible	Susceptible	Resistant	Intermediate	Resistant	EuroGASP2013
ECDC_T2_ES039	2013	Spain	2400	Susceptible	Susceptible	Susceptible	Resistant	Intermediate	Resistant	EuroGASP2013
ECDC_T2_ES040	2013	Spain	2400	Susceptible	Susceptible	Susceptible	Resistant	Intermediate	Resistant	EuroGASP2013
ECDC_T2_ES042	2013	Spain	2400	Susceptible	Susceptible	Susceptible	Resistant	Intermediate	Resistant	EuroGASP2013
ECDC_T2_ES051	2013	Spain	2400	Susceptible	Susceptible	Susceptible	Resistant	Resistant	Resistant	EuroGASP2013
ERR1067815	2013	United States	2400	Susceptible	Susceptible	Susceptible	Resistant	Intermediate	Resistant	grad2016
ERR2631723	2013	United States	2400	Susceptible	Susceptible	Susceptible	Resistant	Intermediate	Resistant	mortimer2020
ERR2631750	2013	United States	2400	Susceptible	Susceptible	Susceptible	Resistant	Intermediate	Resistant	mortimer2020
ERR2631751	2013	United States	2400	Susceptible	Susceptible	Susceptible	Resistant	Intermediate	Resistant	mortimer2020
ERR2631771	2013	United States	2400	Susceptible	Susceptible	Susceptible	Resistant	Intermediate	Resistant	mortimer2020
ERR2631772	2013	United States	2400	Susceptible	Susceptible	Susceptible	Resistant	Intermediate	Resistant	mortimer2020
ERR2631815	2013	United States	2400	Susceptible	Susceptible	Susceptible	Resistant	Intermediate	Resistant	mortimer2020
ERR2631874	2013	United States	2400	Susceptible	Susceptible	Susceptible	Resistant	Intermediate	Resistant	mortimer2020
ERR2631906	2013	United States	2400	Susceptible	Susceptible	Susceptible	Resistant	Intermediate	Resistant	mortimer2020
ERR2631932	2013	United States	2400	Susceptible	Susceptible	Susceptible	Resistant	Intermediate	Resistant	mortimer2020
ERR2631950	2013	United States	2400	Susceptible	Susceptible	Susceptible	Resistant	Intermediate	Resistant	mortimer2020
ERR2631958	2013	United States	2400	Susceptible	Susceptible	Susceptible	Resistant	Intermediate	Resistant	mortimer2020
ERR2631974	2013	United States	2400	Susceptible	Susceptible	Susceptible	Resistant	Intermediate	Resistant	mortimer2020
ERR2631978	2013	United States	2400	Susceptible	Susceptible	Susceptible	Resistant	Intermediate	Resistant	mortimer2020
ERR2631991	2013	United States	2400	Susceptible	Susceptible	Susceptible	Resistant	Intermediate	Resistant	mortimer2020
ERR2632012	2013	United States	2400	Susceptible	Susceptible	Susceptible	Resistant	Intermediate	Resistant	mortimer2020
ERR3200847	2013	United States	2400	Susceptible	Susceptible	Susceptible	Resistant	Intermediate	Resistant	mortimer2020
ERR3201089	2013	United States	2400	Susceptible	Susceptible	Susceptible	Resistant	Intermediate	Resistant	mortimer2020
ERR3201354	2013	United States	2400	Susceptible	Susceptible	Susceptible	Resistant	Intermediate	Resistant	mortimer2020
ERR3577682	2013	United Kingdom	2400	Susceptible	Susceptible	Susceptible	Resistant	Intermediate	Resistant	town2020
ERR3577797	2013	United Kingdom	2400	Susceptible	Susceptible	Susceptible	Resistant	Resistant	Resistant	town2020
ERR3577799	2013	United Kingdom	2400	Susceptible	Susceptible	Susceptible	Resistant	Intermediate	Resistant	town2020
ERR3577801	2013	United Kingdom	2400	Susceptible	Susceptible	Susceptible	Resistant	Intermediate	Resistant	town2020
ERR3577859	2013	United Kingdom	2400	Susceptible	Susceptible	Susceptible	Resistant	Intermediate	Resistant	town2020
ERR3577860	2013	United Kingdom	2400	Susceptible	Susceptible	Susceptible	Resistant	Intermediate	Resistant	town2020
ERR3577868	2013	United Kingdom	2400	Susceptible	Susceptible	Susceptible	Resistant	Intermediate	Resistant	town2020
ERR3578877	2013	United Kingdom	2400	Susceptible	Susceptible	Susceptible	Resistant	Intermediate	Resistant	town2020
ERR3578890	2013	United Kingdom	2400	Susceptible	Susceptible	Susceptible	Resistant	Intermediate	Resistant	town2020
ERR3578932	2013	United Kingdom	2400	Susceptible	Susceptible	Susceptible	Susceptible	Resistant	Resistant	town2020
ERR3578934	2013	United Kingdom	2400	Susceptible	Susceptible	Susceptible	Resistant	Intermediate	Resistant	town2020
SRR3343523	2013	United Kingdom	2400	Susceptible	Susceptible	Susceptible	Resistant	Intermediate	Resistant	deSilva2016
SRR3343529	2013	United Kingdom	2400	Susceptible	Susceptible	Susceptible	Resistant	Intermediate	Resistant	deSilva2016
SRR3343566	2013	United Kingdom	2400	Susceptible	Susceptible	Susceptible	Resistant	Intermediate	Resistant	deSilva2016
SRR3343682	2013	United Kingdom	2400	Susceptible	Susceptible	Susceptible	Resistant	Intermediate	Resistant	deSilva2016
SRR3349168	2013	United Kingdom	2400	Susceptible	Susceptible	Susceptible	Resistant	Intermediate	Resistant	deSilva2016
SRR3349183	2013	United Kingdom	2400	Susceptible	Susceptible	Susceptible	Resistant	Intermediate	Resistant	deSilva2016
SRR3349232	2013	United Kingdom	2400	Susceptible	Susceptible	Susceptible	Resistant	Intermediate	Resistant	deSilva2016
SRR3349244	2013	United Kingdom	2400	Susceptible	Susceptible	Susceptible	Resistant	Intermediate	Resistant	deSilva2016
SRR3349290	2013	United Kingdom	2400	Susceptible	Susceptible	Susceptible	Resistant	Intermediate	Resistant	deSilva2016
SRR3349310	2013	United Kingdom	2400	Susceptible	Susceptible	Susceptible	Resistant	Intermediate	Resistant	deSilva2016
SRR3349534	2013	United Kingdom	2400	Susceptible	Susceptible	Susceptible	Resistant	Intermediate	Resistant	deSilva2016
SRR3349618	2013	United Kingdom	2400	Susceptible	Susceptible	Susceptible	Resistant	Intermediate	Resistant	deSilva2016
SRR3349624	2013	United Kingdom	2400	Susceptible	Susceptible	Susceptible	Resistant	Intermediate	Resistant	deSilva2016
SRR3349669	2013	United Kingdom	2400	Susceptible	Susceptible	Susceptible	Resistant	Intermediate	Resistant	deSilva2016
SRR3349693	2013	United Kingdom	2400	Susceptible	Susceptible	Susceptible	Resistant	Intermediate	Resistant	deSilva2016
SRR3360978	2013	United Kingdom	2400	Susceptible	Susceptible	Susceptible	Resistant	Intermediate	Resistant	deSilva2016
ERR3200910	2014	United States	2400	Susceptible	Susceptible	Susceptible	Resistant	Intermediate	Resistant	mortimer2020
ERR3577295	2014	United Kingdom	2400	Susceptible	Susceptible	Susceptible	Resistant	Intermediate	Resistant	town2020
ERR3577392	2014	United Kingdom	2400	Susceptible	Susceptible	Susceptible	Resistant	Intermediate	Resistant	town2020
ERR3577598	2014	United Kingdom	2400	Susceptible	Susceptible	Susceptible	Resistant	Resistant	Resistant	town2020
ERR3578950	2014	United Kingdom	2400	Susceptible	Susceptible	Susceptible	Resistant	Intermediate	Resistant	town2020
ERR3578954	2014	United Kingdom	2400	Susceptible	Susceptible	Susceptible	Resistant	Intermediate	Resistant	town2020
ERR3578988	2014	United Kingdom	2400	Susceptible	Susceptible	Susceptible	Resistant	Resistant	Resistant	town2020
ERR3579055	2014	United Kingdom	2400	Susceptible	Susceptible	Susceptible	Resistant	Intermediate	Resistant	town2020
ERR3579058	2014	United Kingdom	2400	Susceptible	Susceptible	Susceptible	Resistant	Resistant	Resistant	town2020
ERR3579062	2014	United Kingdom	2400	Susceptible	Susceptible	Susceptible	Resistant	Resistant	Resistant	town2020
SRR2736281	2014	Canada	2400	Susceptible	Susceptible	Susceptible	Resistant	Intermediate	Resistant	demczuk2016
SRR3349537	2014	United Kingdom	2400	Susceptible	Susceptible	Susceptible	Resistant	Intermediate	Resistant	deSilva2016
SRR3349559	2014	United Kingdom	2400	Susceptible	Susceptible	Susceptible	Resistant	Intermediate	Resistant	deSilva2016
SRR3349587	2014	United Kingdom	2400	Susceptible	Susceptible	Susceptible	Resistant	Intermediate	Resistant	deSilva2016
SRR3350189	2014	United Kingdom	2400	Resistant	Susceptible	Susceptible	Resistant	Intermediate	Resistant	deSilva2016
SRR3350239	2014	United Kingdom	2400	Resistant	Susceptible	Susceptible	Resistant	Intermediate	Resistant	deSilva2016
SRR5827044	2014	New Zealand	2400	Susceptible	Susceptible	Susceptible	Resistant	Intermediate	Resistant	lee2018
SRR5827124	2014	New Zealand	2400	Susceptible	Susceptible	Susceptible	Resistant	Intermediate	Resistant	lee2018
SRR5827147	2014	New Zealand	2400	Susceptible	Susceptible	Susceptible	Resistant	Intermediate	Resistant	lee2018
SRR5827156	2014	New Zealand	2400	Susceptible	Susceptible	Susceptible	Resistant	Intermediate	Resistant	lee2018
SRR5827205	2014	New Zealand	2400	Susceptible	Susceptible	Susceptible	Resistant	Intermediate	Resistant	lee2018
SRR5827233	2014	New Zealand	2400	Susceptible	Susceptible	Susceptible	Resistant	Intermediate	Resistant	lee2018
SRR5827256	2014	New Zealand	2400	Susceptible	Susceptible	Susceptible	Resistant	Intermediate	Resistant	lee2018
SRR5827278	2014	New Zealand	2400	Susceptible	Susceptible	Susceptible	Resistant	Intermediate	Resistant	lee2018
SRR8071014	2014	United States	2400	Susceptible	Susceptible	Susceptible	Resistant	Intermediate	Resistant	thomas2019
SRR8071040	2014	United States	2400	Susceptible	Susceptible	Susceptible	Resistant	Intermediate	Resistant	thomas2019
SRR8071046	2014	United States	2400	Susceptible	Susceptible	Susceptible	Resistant	Intermediate	Resistant	thomas2019
SRR8071069	2014	United States	2400	Susceptible	Susceptible	Susceptible	Resistant	Intermediate	Resistant	thomas2019
SRR8071101	2014	United States	2400	Susceptible	Susceptible	Susceptible	Resistant	Intermediate	Resistant	thomas2019
SRR8071233	2014	United States	2400	Susceptible	Susceptible	Susceptible	Resistant	Intermediate	Resistant	thomas2019
SRR8071377	2014	United States	2400	Susceptible	Susceptible	Susceptible	Resistant	Intermediate	Resistant	thomas2019
SRR8071407	2014	United States	2400	Susceptible	Susceptible	Susceptible	Resistant	Intermediate	Resistant	thomas2019
SRR8079737	2014	United States	2400	Susceptible	Susceptible	Susceptible	Resistant	Intermediate	Resistant	thomas2019
ERR1426738	2015	New Zealand	2400	Susceptible	Susceptible	Susceptible	Resistant	Intermediate	Resistant	kwong2016
ERR3577373	2015	United Kingdom	2400	Susceptible	Susceptible	Susceptible	Resistant	Resistant	Resistant	town2020
ERR3579146	2015	United Kingdom	2400	Susceptible	Susceptible	Susceptible	Resistant	Resistant	Resistant	town2020
SRR3357168	2015	United Kingdom	2400	Susceptible	Susceptible	Susceptible	Resistant	Intermediate	Resistant	deSilva2016
SRR3357356	2015	United Kingdom	2400	Susceptible	Susceptible	Susceptible	Resistant	Intermediate	Resistant	deSilva2016
SRR5827031	2015	New Zealand	2400	Susceptible	Susceptible	Susceptible	Resistant	Intermediate	Resistant	lee2018
SRR5827033	2015	New Zealand	2400	Susceptible	Susceptible	Susceptible	Resistant	Intermediate	Resistant	lee2018
SRR5827034	2015	New Zealand	2400	Susceptible	Susceptible	Susceptible	Resistant	Intermediate	Resistant	lee2018
SRR5827039	2015	New Zealand	2400	Susceptible	Susceptible	Susceptible	Resistant	Intermediate	Resistant	lee2018
SRR5827052	2015	New Zealand	2400	Susceptible	Susceptible	Susceptible	Resistant	Intermediate	Resistant	lee2018
SRR5827071	2015	New Zealand	2400	Susceptible	Susceptible	Susceptible	Resistant	Intermediate	Resistant	lee2018
SRR5827077	2015	New Zealand	2400	Susceptible	Susceptible	Susceptible	Resistant	Intermediate	Resistant	lee2018
SRR5827083	2015	New Zealand	2400	Susceptible	Susceptible	Susceptible	Resistant	Intermediate	Resistant	lee2018
SRR5827088	2015	New Zealand	2400	Susceptible	Susceptible	Susceptible	Resistant	Intermediate	Resistant	lee2018
SRR5827093	2015	New Zealand	2400	Susceptible	Susceptible	Susceptible	Resistant	Intermediate	Resistant	lee2018
SRR5827111	2015	New Zealand	2400	Susceptible	Susceptible	Susceptible	Resistant	Intermediate	Resistant	lee2018
SRR5827132	2015	New Zealand	2400	Susceptible	Susceptible	Susceptible	Resistant	Intermediate	Resistant	lee2018
SRR5827169	2015	New Zealand	2400	Susceptible	Susceptible	Susceptible	Resistant	Intermediate	Resistant	lee2018
SRR5827175	2015	New Zealand	2400	Susceptible	Susceptible	Susceptible	Resistant	Intermediate	Resistant	lee2018
SRR5827179	2015	New Zealand	2400	Susceptible	Susceptible	Susceptible	Resistant	Intermediate	Resistant	lee2018
SRR5827219	2015	New Zealand	2400	Susceptible	Susceptible	Susceptible	Resistant	Intermediate	Resistant	lee2018
SRR5827265	2015	New Zealand	2400	Susceptible	Susceptible	Susceptible	Resistant	Intermediate	Resistant	lee2018
SRR5827268	2015	New Zealand	2400	Susceptible	Susceptible	Susceptible	Resistant	Intermediate	Resistant	lee2018
SRR5827270	2015	New Zealand	2400	Susceptible	Susceptible	Susceptible	Resistant	Intermediate	Resistant	lee2018
SRR5827301	2015	New Zealand	2400	Susceptible	Susceptible	Susceptible	Resistant	Intermediate	Resistant	lee2018
SRR5827320	2015	New Zealand	2400	Susceptible	Susceptible	Susceptible	Resistant	Intermediate	Resistant	lee2018
SRR5827337	2015	New Zealand	2400	Susceptible	Susceptible	Susceptible	Resistant	Intermediate	Resistant	lee2018
SRR5827343	2015	New Zealand	2400	Susceptible	Susceptible	Susceptible	Resistant	Intermediate	Resistant	lee2018
SRR5827347	2015	New Zealand	2400	Susceptible	Susceptible	Susceptible	Resistant	Intermediate	Resistant	lee2018
SRR5827369	2015	New Zealand	2400	Susceptible	Susceptible	Susceptible	Resistant	Intermediate	Resistant	lee2018
SRR5827376	2015	New Zealand	2400	Susceptible	Susceptible	Susceptible	Resistant	Intermediate	Resistant	lee2018
SRR5827385	2015	New Zealand	2400	Susceptible	Susceptible	Susceptible	Resistant	Intermediate	Resistant	lee2018
SRR5827386	2015	New Zealand	2400	Susceptible	Susceptible	Susceptible	Resistant	Intermediate	Resistant	lee2018
SRR5827396	2015	New Zealand	2400	Susceptible	Susceptible	Susceptible	Resistant	Intermediate	Resistant	lee2018
SRR5827397	2015	New Zealand	2400	Susceptible	Susceptible	Susceptible	Resistant	Intermediate	Resistant	lee2018
SRR5827402	2015	New Zealand	2400	Susceptible	Susceptible	Susceptible	Resistant	Intermediate	Resistant	lee2018
SRR5827406	2015	New Zealand	2400	Susceptible	Susceptible	Susceptible	Resistant	Intermediate	Resistant	lee2018
SRR8071034	2015	United States	2400	Susceptible	Susceptible	Susceptible	Resistant	Intermediate	Resistant	thomas2019
SRR8071045	2015	United States	2400	Susceptible	Susceptible	Susceptible	Resistant	Intermediate	Resistant	thomas2019
SRR8071135	2015	United States	2400	Susceptible	Susceptible	Susceptible	Resistant	Intermediate	Resistant	thomas2019
SRR8071143	2015	United States	2400	Susceptible	Susceptible	Susceptible	Resistant	Intermediate	Resistant	thomas2019
SRR8071153	2015	United States	2400	Susceptible	Susceptible	Susceptible	Resistant	Intermediate	Resistant	thomas2019
SRR8071156	2015	United States	2400	Susceptible	Susceptible	Susceptible	Resistant	Intermediate	Resistant	thomas2019
SRR8071281	2015	United States	2400	Susceptible	Susceptible	Susceptible	Resistant	Intermediate	Resistant	thomas2019
SRR8071307	2015	United States	2400	Susceptible	Susceptible	Susceptible	Resistant	Intermediate	Resistant	thomas2019
ERR3325363	2016	Norway	2400	Susceptible	Susceptible	Susceptible	Resistant	Intermediate	Resistant	alfsnes2020
ERR3325448	2016	Norway	2400	Susceptible	Susceptible	Susceptible	Resistant	Intermediate	Resistant	alfsnes2020
ERR3577961	2016	United Kingdom	2400	Susceptible	Susceptible	Susceptible	Resistant	Intermediate	Resistant	town2020
ERR3578088	2016	United Kingdom	2400	Susceptible	Susceptible	Susceptible	Resistant	Intermediate	Resistant	town2020
ERR3578099	2016	United Kingdom	2400	Susceptible	Susceptible	Susceptible	Resistant	Intermediate	Resistant	town2020
ERR3578103	2016	United Kingdom	2400	Susceptible	Susceptible	Susceptible	Resistant	Intermediate	Resistant	town2020
ERR3578168	2016	United Kingdom	2400	Susceptible	Susceptible	Susceptible	Resistant	Intermediate	Resistant	town2020
ERR3623360	2016	Vietnam	2400	Susceptible	Susceptible	Susceptible	Resistant	Intermediate	Resistant	lan2020
SRR7226406	2016	Ireland	2400	Resistant	Susceptible	Susceptible	Resistant	Intermediate	Resistant	ryan2018
SRR8071168	2016	United States	2400	Susceptible	Susceptible	Susceptible	Resistant	Intermediate	Resistant	thomas2019
ERR3325886	2017	Norway	2400	Susceptible	Susceptible	Susceptible	Resistant	Intermediate	Resistant	alfsnes2020
ERR3325964	2017	Norway	2400	Susceptible	Susceptible	Susceptible	Resistant	Intermediate	Resistant	alfsnes2020
SRR8559192	2017	Australia	2400	Susceptible	Susceptible	Susceptible	Resistant	Intermediate	Resistant	williamson2019
SRR8559246	2017	Australia	2400	Susceptible	Susceptible	Resistant	Resistant	Resistant	Resistant	williamson2019
SRR8559253	2017	Australia	2400	Susceptible	Susceptible	Resistant	Resistant	Resistant	Resistant	williamson2019
SRR8559317	2017	Australia	2400	Susceptible	Susceptible	Susceptible	Resistant	Intermediate	Resistant	williamson2019
SRR8559376	2017	Australia	2400	Susceptible	Susceptible	Susceptible	Resistant	Intermediate	Resistant	williamson2019
SRR8559412	2017	Australia	2400	Susceptible	Susceptible	Resistant	Resistant	Resistant	Resistant	williamson2019
SRR8559451	2017	Australia	2400	Susceptible	Susceptible	Resistant	Resistant	Resistant	Resistant	williamson2019
SRR8559498	2017	Australia	2400	Susceptible	Susceptible	Resistant	Resistant	Resistant	Resistant	williamson2019
SRR8559512	2017	Australia	2400	Susceptible	Susceptible	Resistant	Resistant	Resistant	Resistant	williamson2019
SRR8559538	2017	Australia	2400	Susceptible	Susceptible	Resistant	Resistant	Resistant	Resistant	williamson2019
SRR8559617	2017	Australia	2400	Susceptible	Susceptible	Resistant	Resistant	Resistant	Resistant	williamson2019
SRR8559625	2017	Australia	2400	Susceptible	Susceptible	Resistant	Resistant	Resistant	Resistant	williamson2019
SRR8559781	2017	Australia	2400	Susceptible	Susceptible	Resistant	Resistant	Resistant	Resistant	williamson2019
SRR8559833	2017	Australia	2400	Susceptible	Susceptible	Resistant	Resistant	Resistant	Resistant	williamson2019
SRR8559853	2017	Australia	2400	Susceptible	Susceptible	Resistant	Resistant	Resistant	Resistant	williamson2019
SRR8559860	2017	Australia	2400	Susceptible	Susceptible	Resistant	Resistant	Resistant	Resistant	williamson2019
SRR8559939	2017	Australia	2400	Susceptible	Susceptible	Resistant	Resistant	Resistant	Resistant	williamson2019
SRR8560494	2017	Australia	2400	Susceptible	Susceptible	Susceptible	Resistant	Intermediate	Resistant	williamson2019
SRR8566486	2017	Australia	2400	Susceptible	Susceptible	Susceptible	Resistant	Intermediate	Resistant	williamson2019
SRR8566708	2017	Australia	2400	Susceptible	Susceptible	Susceptible	Resistant	Intermediate	Resistant	williamson2019
SRR8566793	2017	Australia	2400	Susceptible	Susceptible	Susceptible	Resistant	Intermediate	Resistant	williamson2019
SRR8566848	2017	Australia	2400	Susceptible	Susceptible	Susceptible	Resistant	Intermediate	Resistant	williamson2019
SRR8566904	2017	Australia	2400	Susceptible	Susceptible	Susceptible	Resistant	Intermediate	Resistant	williamson2019
SRR8566976	2017	Australia	2400	Susceptible	Susceptible	Susceptible	Resistant	Intermediate	Resistant	williamson2019
SRR8567021	2017	Australia	2400	Susceptible	Susceptible	Susceptible	Resistant	Intermediate	Resistant	williamson2019
SRR8567116	2017	Australia	2400	Susceptible	Susceptible	Susceptible	Resistant	Intermediate	Resistant	williamson2019
SRR8567171	2017	Australia	2400	Susceptible	Susceptible	Susceptible	Resistant	Intermediate	Resistant	williamson2019
SRR8945069	2019	Brazil	2400	Susceptible	Susceptible	Susceptible	Resistant	Intermediate	Resistant
ERR349894	2008	Argentina	2992	Susceptible	Susceptible	Susceptible	Susceptible	Intermediate	Intermediate	sanchezbuso2019
ERR388299	2008	Spain	2992	Susceptible	Susceptible	Susceptible	Susceptible	Intermediate	Intermediate	sanchezbuso2019
ERR191747	2009	United States	2992	Resistant	Susceptible	Susceptible	Susceptible	Intermediate	Intermediate	grad2014, grad2016
ERR191767	2009	United States	2992	Resistant	Susceptible	Susceptible	Susceptible	Intermediate	Intermediate	grad2014, grad2016
ERR222917	2009	United States	2992	Resistant	Susceptible	Susceptible	Susceptible	Intermediate	Intermediate	grad2014, grad2016
ERS135221	2009	United States	2992	Resistant	Susceptible	Susceptible	Susceptible	Intermediate	Intermediate
ERS135241	2009	United States	2992	Resistant	Susceptible	Susceptible	Susceptible	Intermediate	Intermediate
ERS135421	2009	United States	2992	Resistant	Susceptible	Susceptible	Susceptible	Intermediate	Intermediate
SRR1661211	2009	Canada	2992	Susceptible	Susceptible	Susceptible	Susceptible	Intermediate	Intermediate	demczuk2015
SRR2736159	2009	Canada	2992	Susceptible	Susceptible	Susceptible	Susceptible	Intermediate	Intermediate	demczuk2016
SRR3360695	2009	United Kingdom	2992	Susceptible	Susceptible	Susceptible	Susceptible	Intermediate	Intermediate	deSilva2016
SRR3360745	2009	United Kingdom	2992	Susceptible	Susceptible	Susceptible	Susceptible	Intermediate	Intermediate	deSilva2016
ERR1426722	2010	Australia	2992	Susceptible	Susceptible	Susceptible	Susceptible	Intermediate	Intermediate	kwong2016
ERR191825	2010	United States	2992	Resistant	Susceptible	Susceptible	Susceptible	Intermediate	Intermediate	grad2014, grad2016
ERR2133929	2010	Australia	2992	Susceptible	Susceptible	Susceptible	Susceptible	Intermediate	Intermediate	kwong2018
ERR2133933	2010	Australia	2992	Susceptible	Susceptible	Susceptible	Susceptible	Intermediate	Intermediate	kwong2018
ERR2133934	2010	Australia	2992	Susceptible	Susceptible	Susceptible	Susceptible	Intermediate	Intermediate	kwong2018
ERR223604	2010	United States	2992	Resistant	Susceptible	Susceptible	Susceptible	Intermediate	Intermediate	grad2014, grad2016
ERR223616	2010	United States	2992	Resistant	Susceptible	Susceptible	Susceptible	Intermediate	Intermediate	grad2014, grad2016
ERR223632	2010	United States	2992	Susceptible	Susceptible	Resistant	Susceptible	Intermediate	Intermediate	grad2014, grad2016
ERR223634	2010	United States	2992	Resistant	Susceptible	Susceptible	Susceptible	Intermediate	Intermediate	grad2014, grad2016
ERR223644	2010	United States	2992	Resistant	Susceptible	Susceptible	Susceptible	Intermediate	Intermediate	grad2014, grad2016
ERR223680	2010	United States	2992	Resistant	Susceptible	Susceptible	Susceptible	Intermediate	Intermediate	grad2014, grad2016
ERR223698	2010	United States	2992	Susceptible	Susceptible	Susceptible	Susceptible	Intermediate	Resistant	grad2014, grad2016
ERR855133	2010	United States	2992	Resistant	Susceptible	Susceptible	Susceptible	Intermediate	Intermediate	grad2016
ERR855348	2010	United States	2992	Resistant	Susceptible	Susceptible	Susceptible	Intermediate	Intermediate	grad2016
ERR855350	2010	United States	2992	Resistant	Susceptible	Susceptible	Susceptible	Intermediate	Intermediate	grad2016
ERS135299	2010	United States	2992	Resistant	Susceptible	Susceptible	Susceptible	Intermediate	Intermediate
ERS135301	2010	United States	2992	Resistant	Susceptible	Susceptible	Susceptible	Intermediate	Intermediate
ERS135313	2010	United States	2992	Resistant	Susceptible	Susceptible	Susceptible	Intermediate	Intermediate
ERS135329	2010	United States	2992	Susceptible	Susceptible	Resistant	Susceptible	Intermediate	Intermediate
ERS135331	2010	United States	2992	Resistant	Susceptible	Susceptible	Susceptible	Intermediate	Intermediate
ERS135341	2010	United States	2992	Resistant	Susceptible	Susceptible	Susceptible	Intermediate	Intermediate
ERS135377	2010	United States	2992	Resistant	Susceptible	Susceptible	Susceptible	Intermediate	Intermediate
ERS135395	2010	United States	2992	Susceptible	Susceptible	Susceptible	Susceptible	Intermediate	Resistant
SRR1661218	2010	Canada	2992	Susceptible	Susceptible	Susceptible	Resistant	Intermediate	Intermediate	demczuk2015
SRR1661223	2010	Canada	2992	Susceptible	Susceptible	Susceptible	Susceptible	Intermediate	Intermediate	demczuk2015
SRR1661313	2010	Canada	2992	Susceptible	Susceptible	Susceptible	Susceptible	Intermediate	Intermediate	demczuk2015
SRR2736181	2010	Canada	2992	Resistant	Susceptible	Susceptible	Susceptible	Intermediate	Intermediate	demczuk2016
SRR2736187	2010	Canada	2992	Susceptible	Susceptible	Susceptible	Susceptible	Intermediate	Intermediate	demczuk2016
SRR2736188	2010	Canada	2992	Resistant	Susceptible	Susceptible	Susceptible	Intermediate	Intermediate	demczuk2016
SRR2736189	2010	Canada	2992	Resistant	Susceptible	Susceptible	Susceptible	Intermediate	Intermediate	demczuk2016
SRR2736190	2010	Canada	2992	Resistant	Susceptible	Susceptible	Susceptible	Intermediate	Intermediate	demczuk2016
SRR2736192	2010	Canada	2992	Resistant	Susceptible	Susceptible	Susceptible	Intermediate	Intermediate	demczuk2016
SRR2736194	2010	Canada	2992	Resistant	Susceptible	Susceptible	Susceptible	Intermediate	Intermediate	demczuk2016
SRR2736195	2010	Canada	2992	Resistant	Susceptible	Susceptible	Susceptible	Intermediate	Intermediate	demczuk2016
SRR2736196	2010	Canada	2992	Resistant	Susceptible	Susceptible	Susceptible	Intermediate	Intermediate	demczuk2016
SRR2736197	2010	Canada	2992	Resistant	Susceptible	Susceptible	Susceptible	Intermediate	Intermediate	demczuk2016
SRR3360640	2010	United Kingdom	2992	Susceptible	Susceptible	Susceptible	Susceptible	Intermediate	Intermediate	deSilva2016
SRR3360642	2010	United Kingdom	2992	Susceptible	Susceptible	Susceptible	Susceptible	Intermediate	Intermediate	deSilva2016
SRR3360650	2010	United Kingdom	2992	Susceptible	Susceptible	Susceptible	Susceptible	Intermediate	Intermediate	deSilva2016
SRR3360710	2010	United Kingdom	2992	Susceptible	Susceptible	Susceptible	Susceptible	Intermediate	Intermediate	deSilva2016
SRR3360746	2010	United Kingdom	2992	Susceptible	Susceptible	Susceptible	Susceptible	Intermediate	Intermediate	deSilva2016
SRR4418263	2010	Netherlands	2992	Resistant	Susceptible	Susceptible	Susceptible	Intermediate	Intermediate	wind2017
ERR2133935	2011	Australia	2992	Susceptible	Susceptible	Susceptible	Susceptible	Intermediate	Intermediate	kwong2018
ERR2133936	2011	Australia	2992	Susceptible	Susceptible	Susceptible	Susceptible	Intermediate	Intermediate	kwong2018
ERR855136	2011	United States	2992	Resistant	Susceptible	Susceptible	Susceptible	Intermediate	Intermediate	grad2016
ERR855142	2011	United States	2992	Susceptible	Susceptible	Susceptible	Susceptible	Intermediate	Intermediate	grad2016
ERR855144	2011	United States	2992	Resistant	Susceptible	Susceptible	Susceptible	Intermediate	Intermediate	grad2016
ERR855146	2011	United States	2992	Resistant	Susceptible	Susceptible	Susceptible	Intermediate	Intermediate	grad2016
ERR855305	2011	United States	2992	Susceptible	Susceptible	Susceptible	Susceptible	Intermediate	Intermediate	grad2016
ERR855307	2011	United States	2992	Susceptible	Susceptible	Susceptible	Susceptible	Intermediate	Intermediate	grad2016
SRR1661281	2011	Canada	2992	Susceptible	Susceptible	Susceptible	Susceptible	Intermediate	Intermediate	demczuk2015
SRR2736210	2011	Canada	2992	Resistant	Susceptible	Susceptible	Susceptible	Intermediate	Intermediate	demczuk2016
SRR2736211	2011	Canada	2992	Susceptible	Susceptible	Susceptible	Susceptible	Intermediate	Intermediate	demczuk2016
SRR3349815	2011	United Kingdom	2992	Susceptible	Susceptible	Susceptible	Susceptible	Intermediate	Intermediate	deSilva2016
SRR3349823	2011	United Kingdom	2992	Susceptible	Susceptible	Susceptible	Susceptible	Intermediate	Intermediate	deSilva2016
SRR3349825	2011	United Kingdom	2992	Susceptible	Susceptible	Susceptible	Susceptible	Intermediate	Intermediate	deSilva2016
SRR3349827	2011	United Kingdom	2992	Susceptible	Susceptible	Susceptible	Susceptible	Intermediate	Intermediate	deSilva2016
SRR3349830	2011	United Kingdom	2992	Susceptible	Susceptible	Susceptible	Susceptible	Intermediate	Intermediate	deSilva2016
SRR3349839	2011	United Kingdom	2992	Susceptible	Susceptible	Susceptible	Susceptible	Intermediate	Intermediate	deSilva2016
SRR3349844	2011	United Kingdom	2992	Susceptible	Susceptible	Susceptible	Susceptible	Intermediate	Intermediate	deSilva2016
SRR3349849	2011	United Kingdom	2992	Susceptible	Susceptible	Susceptible	Susceptible	Intermediate	Intermediate	deSilva2016
SRR3349858	2011	United Kingdom	2992	Susceptible	Susceptible	Susceptible	Susceptible	Intermediate	Intermediate	deSilva2016
SRR3349870	2011	United Kingdom	2992	Susceptible	Susceptible	Susceptible	Susceptible	Intermediate	Intermediate	deSilva2016
SRR3349889	2011	United Kingdom	2992	Susceptible	Susceptible	Susceptible	Susceptible	Intermediate	Intermediate	deSilva2016
SRR3349900	2011	United Kingdom	2992	Susceptible	Susceptible	Susceptible	Susceptible	Intermediate	Intermediate	deSilva2016
SRR3349909	2011	United Kingdom	2992	Susceptible	Susceptible	Susceptible	Susceptible	Intermediate	Intermediate	deSilva2016
SRR3349915	2011	United Kingdom	2992	Susceptible	Susceptible	Susceptible	Susceptible	Intermediate	Intermediate	deSilva2016
SRR3349917	2011	United Kingdom	2992	Susceptible	Susceptible	Susceptible	Susceptible	Intermediate	Intermediate	deSilva2016
SRR3349922	2011	United Kingdom	2992	Susceptible	Susceptible	Susceptible	Susceptible	Intermediate	Intermediate	deSilva2016
SRR3349923	2011	United Kingdom	2992	Susceptible	Susceptible	Susceptible	Susceptible	Intermediate	Intermediate	deSilva2016
SRR3349935	2011	United Kingdom	2992	Susceptible	Susceptible	Susceptible	Susceptible	Intermediate	Intermediate	deSilva2016
SRR3349958	2011	United Kingdom	2992	Susceptible	Susceptible	Susceptible	Susceptible	Intermediate	Intermediate	deSilva2016
SRR3349960	2011	United Kingdom	2992	Susceptible	Susceptible	Susceptible	Susceptible	Intermediate	Intermediate	deSilva2016
SRR3349985	2011	United Kingdom	2992	Susceptible	Susceptible	Susceptible	Susceptible	Intermediate	Intermediate	deSilva2016
SRR3349995	2011	United Kingdom	2992	Susceptible	Susceptible	Susceptible	Susceptible	Intermediate	Intermediate	deSilva2016
SRR3349998	2011	United Kingdom	2992	Susceptible	Susceptible	Susceptible	Susceptible	Intermediate	Intermediate	deSilva2016
SRR3349999	2011	United Kingdom	2992	Susceptible	Susceptible	Susceptible	Susceptible	Intermediate	Intermediate	deSilva2016
SRR3350000	2011	United Kingdom	2992	Susceptible	Susceptible	Susceptible	Susceptible	Intermediate	Intermediate	deSilva2016
SRR3357020	2011	United Kingdom	2992	Susceptible	Susceptible	Susceptible	Susceptible	Intermediate	Resistant	deSilva2016
SRR3357035	2011	United Kingdom	2992	Susceptible	Susceptible	Susceptible	Susceptible	Intermediate	Intermediate	deSilva2016
SRR3357039	2011	United Kingdom	2992	Susceptible	Susceptible	Susceptible	Susceptible	Intermediate	Resistant	deSilva2016
SRR3357076	2011	United Kingdom	2992	Susceptible	Susceptible	Susceptible	Susceptible	Intermediate	Intermediate	deSilva2016
SRR3357077	2011	United Kingdom	2992	Susceptible	Susceptible	Susceptible	Susceptible	Intermediate	Intermediate	deSilva2016
SRR3357114	2011	United Kingdom	2992	Susceptible	Susceptible	Susceptible	Susceptible	Intermediate	Intermediate	deSilva2016
SRR3357151	2011	United Kingdom	2992	Susceptible	Susceptible	Susceptible	Susceptible	Intermediate	Intermediate	deSilva2016
SRR3357156	2011	United Kingdom	2992	Susceptible	Susceptible	Susceptible	Susceptible	Intermediate	Intermediate	deSilva2016
SRR3357163	2011	United Kingdom	2992	Susceptible	Susceptible	Susceptible	Susceptible	Intermediate	Resistant	deSilva2016
SRR3357174	2011	United Kingdom	2992	Susceptible	Susceptible	Susceptible	Susceptible	Intermediate	Intermediate	deSilva2016
SRR3357182	2011	United Kingdom	2992	Susceptible	Susceptible	Susceptible	Susceptible	Intermediate	Intermediate	deSilva2016
SRR3357242	2011	United Kingdom	2992	Susceptible	Susceptible	Susceptible	Susceptible	Intermediate	Resistant	deSilva2016
SRR3357249	2011	United Kingdom	2992	Susceptible	Susceptible	Susceptible	Susceptible	Intermediate	Resistant	deSilva2016
SRR3357250	2011	United Kingdom	2992	Susceptible	Susceptible	Susceptible	Susceptible	Intermediate	Intermediate	deSilva2016
SRR3357254	2011	United Kingdom	2992	Susceptible	Susceptible	Susceptible	Susceptible	Intermediate	Intermediate	deSilva2016
SRR3357256	2011	United Kingdom	2992	Susceptible	Susceptible	Susceptible	Susceptible	Intermediate	Intermediate	deSilva2016
SRR3357257	2011	United Kingdom	2992	Susceptible	Susceptible	Susceptible	Susceptible	Intermediate	Intermediate	deSilva2016
SRR3357264	2011	United Kingdom	2992	Susceptible	Susceptible	Susceptible	Susceptible	Intermediate	Intermediate	deSilva2016
SRR3357268	2011	United Kingdom	2992	Susceptible	Susceptible	Susceptible	Susceptible	Intermediate	Intermediate	deSilva2016
SRR3357271	2011	United Kingdom	2992	Susceptible	Susceptible	Susceptible	Susceptible	Intermediate	Intermediate	deSilva2016
SRR3357304	2011	United Kingdom	2992	Susceptible	Susceptible	Susceptible	Susceptible	Intermediate	Intermediate	deSilva2016
SRR3357310	2011	United Kingdom	2992	Susceptible	Susceptible	Susceptible	Susceptible	Intermediate	Intermediate	deSilva2016
SRR3357318	2011	United Kingdom	2992	Susceptible	Susceptible	Susceptible	Susceptible	Intermediate	Intermediate	deSilva2016
SRR3357331	2011	United Kingdom	2992	Susceptible	Susceptible	Susceptible	Susceptible	Intermediate	Intermediate	deSilva2016
SRR3357358	2011	United Kingdom	2992	Susceptible	Susceptible	Susceptible	Susceptible	Intermediate	Intermediate	deSilva2016
SRR3357359	2011	United Kingdom	2992	Susceptible	Susceptible	Susceptible	Susceptible	Intermediate	Intermediate	deSilva2016
SRR4418256	2011	Netherlands	2992	Resistant	Susceptible	Susceptible	Susceptible	Intermediate	Intermediate	wind2017
SRR4418267	2011	Netherlands	2992	Resistant	Susceptible	Susceptible	Susceptible	Intermediate	Intermediate	wind2017
ERR1837122	2012	United States	2992	Susceptible	Susceptible	Susceptible	Susceptible	Intermediate	Intermediate	mortimer2020
ERR2631779	2012	United States	2992	Susceptible	Susceptible	Susceptible	Susceptible	Intermediate	Intermediate	mortimer2020
ERR2631781	2012	United States	2992	Susceptible	Susceptible	Susceptible	Susceptible	Intermediate	Intermediate	mortimer2020
ERR2631840	2012	United States	2992	Susceptible	Susceptible	Susceptible	Susceptible	Intermediate	Intermediate	mortimer2020
ERR2631845	2012	United States	2992	Susceptible	Susceptible	Susceptible	Susceptible	Intermediate	Intermediate	mortimer2020
ERR2632039	2012	United States	2992	Susceptible	Susceptible	Susceptible	Susceptible	Intermediate	Intermediate	mortimer2020
ERR3200843	2012	United States	2992	Susceptible	Susceptible	Susceptible	Susceptible	Intermediate	Intermediate	mortimer2020
ERR3200870	2012	United States	2992	Susceptible	Susceptible	Susceptible	Susceptible	Intermediate	Intermediate	mortimer2020
ERR3200872	2012	United States	2992	Susceptible	Susceptible	Susceptible	Susceptible	Intermediate	Intermediate	mortimer2020
ERR3200897	2012	United States	2992	Susceptible	Susceptible	Susceptible	Susceptible	Intermediate	Intermediate	mortimer2020
ERR3200977	2012	United States	2992	Susceptible	Susceptible	Susceptible	Susceptible	Intermediate	Intermediate	mortimer2020
ERR3200978	2012	United States	2992	Susceptible	Susceptible	Susceptible	Susceptible	Intermediate	Intermediate	mortimer2020
ERR3201012	2012	United States	2992	Susceptible	Susceptible	Susceptible	Susceptible	Intermediate	Intermediate	mortimer2020
ERR3201020	2012	United States	2992	Susceptible	Susceptible	Susceptible	Susceptible	Intermediate	Intermediate	mortimer2020
ERR3201025	2012	United States	2992	Susceptible	Susceptible	Susceptible	Susceptible	Intermediate	Intermediate	mortimer2020
ERR3201045	2012	United States	2992	Susceptible	Susceptible	Susceptible	Susceptible	Intermediate	Intermediate	mortimer2020
ERR3201061	2012	United States	2992	Susceptible	Susceptible	Susceptible	Susceptible	Intermediate	Intermediate	mortimer2020
ERR3201070	2012	United States	2992	Susceptible	Susceptible	Susceptible	Susceptible	Intermediate	Intermediate	mortimer2020
ERR3201112	2012	United States	2992	Susceptible	Susceptible	Susceptible	Susceptible	Intermediate	Intermediate	mortimer2020
ERR3201120	2012	United States	2992	Susceptible	Susceptible	Susceptible	Susceptible	Intermediate	Intermediate	mortimer2020
ERR3201133	2012	United States	2992	Susceptible	Susceptible	Susceptible	Susceptible	Intermediate	Intermediate	mortimer2020
ERR3201141	2012	United States	2992	Susceptible	Susceptible	Susceptible	Susceptible	Intermediate	Intermediate	mortimer2020
ERR3201145	2012	United States	2992	Susceptible	Susceptible	Susceptible	Susceptible	Intermediate	Intermediate	mortimer2020
ERR3201171	2012	United States	2992	Susceptible	Susceptible	Susceptible	Susceptible	Intermediate	Intermediate	mortimer2020
ERR3201173	2012	United States	2992	Susceptible	Susceptible	Susceptible	Susceptible	Intermediate	Intermediate	mortimer2020
ERR3201202	2012	United States	2992	Susceptible	Susceptible	Susceptible	Susceptible	Intermediate	Intermediate	mortimer2020
ERR3201203	2012	United States	2992	Susceptible	Susceptible	Susceptible	Susceptible	Intermediate	Intermediate	mortimer2020
ERR3201208	2012	United States	2992	Susceptible	Susceptible	Susceptible	Susceptible	Intermediate	Intermediate	mortimer2020
ERR3201211	2012	United States	2992	Susceptible	Susceptible	Susceptible	Susceptible	Intermediate	Intermediate	mortimer2020
ERR3201225	2012	United States	2992	Susceptible	Susceptible	Susceptible	Susceptible	Intermediate	Intermediate	mortimer2020
ERR3201251	2012	United States	2992	Susceptible	Susceptible	Susceptible	Susceptible	Intermediate	Intermediate	mortimer2020
ERR3201259	2012	United States	2992	Susceptible	Susceptible	Susceptible	Susceptible	Intermediate	Intermediate	mortimer2020
ERR3201264	2012	United States	2992	Susceptible	Susceptible	Susceptible	Susceptible	Intermediate	Intermediate	mortimer2020
ERR3201290	2012	United States	2992	Susceptible	Susceptible	Susceptible	Susceptible	Intermediate	Intermediate	mortimer2020
ERR3201292	2012	United States	2992	Susceptible	Susceptible	Susceptible	Susceptible	Resistant	Intermediate	mortimer2020
ERR3201299	2012	United States	2992	Susceptible	Susceptible	Susceptible	Susceptible	Intermediate	Intermediate	mortimer2020
ERR3201300	2012	United States	2992	Susceptible	Susceptible	Susceptible	Susceptible	Intermediate	Intermediate	mortimer2020
ERR3201302	2012	United States	2992	Susceptible	Susceptible	Susceptible	Susceptible	Intermediate	Intermediate	mortimer2020
ERR3201332	2012	United States	2992	Susceptible	Susceptible	Susceptible	Susceptible	Intermediate	Intermediate	mortimer2020
ERR3201336	2012	United States	2992	Susceptible	Susceptible	Susceptible	Susceptible	Intermediate	Intermediate	mortimer2020
ERR3201361	2012	United States	2992	Susceptible	Susceptible	Susceptible	Susceptible	Intermediate	Intermediate	mortimer2020
ERR3201366	2012	United States	2992	Susceptible	Susceptible	Susceptible	Susceptible	Intermediate	Intermediate	mortimer2020
ERR854950	2012	United States	2992	Susceptible	Susceptible	Susceptible	Susceptible	Intermediate	Intermediate	grad2016
ERR854954	2012	United States	2992	Resistant	Susceptible	Susceptible	Susceptible	Intermediate	Intermediate	grad2016
ERR855317	2012	United States	2992	Susceptible	Susceptible	Susceptible	Susceptible	Intermediate	Resistant	grad2016
ERR855321	2012	United States	2992	Susceptible	Susceptible	Susceptible	Susceptible	Intermediate	Intermediate	grad2016
ERR855323	2012	United States	2992	Susceptible	Susceptible	Susceptible	Susceptible	Intermediate	Resistant	grad2016
ERR855327	2012	United States	2992	Susceptible	Susceptible	Susceptible	Susceptible	Intermediate	Intermediate	grad2016
ERR855352	2012	United States	2992	Resistant	Susceptible	Susceptible	Susceptible	Intermediate	Intermediate	grad2016
ERR855359	2012	United States	2992	Susceptible	Susceptible	Susceptible	Susceptible	Intermediate	Intermediate	grad2016
ERR855365	2012	United States	2992	Resistant	Susceptible	Susceptible	Susceptible	Intermediate	Intermediate	grad2016
SRR2736219	2012	Canada	2992	Resistant	Susceptible	Susceptible	Susceptible	Intermediate	Intermediate	demczuk2016
SRR2736233	2012	Canada	2992	Resistant	Susceptible	Susceptible	Susceptible	Intermediate	Intermediate	demczuk2016
SRR2736234	2012	Canada	2992	Resistant	Susceptible	Susceptible	Susceptible	Intermediate	Intermediate	demczuk2016
SRR2736235	2012	Canada	2992	Resistant	Susceptible	Susceptible	Susceptible	Intermediate	Intermediate	demczuk2016
SRR2736236	2012	Canada	2992	Resistant	Susceptible	Susceptible	Susceptible	Intermediate	Intermediate	demczuk2016
SRR2736237	2012	Canada	2992	Resistant	Susceptible	Susceptible	Susceptible	Intermediate	Intermediate	demczuk2016
SRR2736238	2012	Canada	2992	Resistant	Susceptible	Susceptible	Susceptible	Intermediate	Intermediate	demczuk2016
SRR2736239	2012	Canada	2992	Susceptible	Susceptible	Susceptible	Susceptible	Intermediate	Intermediate	demczuk2016
SRR2736240	2012	Canada	2992	Resistant	Susceptible	Susceptible	Susceptible	Intermediate	Intermediate	demczuk2016
SRR3343560	2012	United Kingdom	2992	Susceptible	Susceptible	Susceptible	Susceptible	Intermediate	Intermediate	deSilva2016
SRR3349834	2012	United Kingdom	2992	Susceptible	Susceptible	Susceptible	Susceptible	Intermediate	Intermediate	deSilva2016
SRR3349841	2012	United Kingdom	2992	Susceptible	Susceptible	Susceptible	Susceptible	Intermediate	Intermediate	deSilva2016
SRR3349863	2012	United Kingdom	2992	Susceptible	Susceptible	Susceptible	Susceptible	Intermediate	Intermediate	deSilva2016
SRR3349866	2012	United Kingdom	2992	Susceptible	Susceptible	Susceptible	Susceptible	Intermediate	Intermediate	deSilva2016
SRR3349873	2012	United Kingdom	2992	Susceptible	Susceptible	Susceptible	Susceptible	Intermediate	Intermediate	deSilva2016
SRR3349875	2012	United Kingdom	2992	Susceptible	Susceptible	Susceptible	Susceptible	Intermediate	Intermediate	deSilva2016
SRR3349888	2012	United Kingdom	2992	Susceptible	Susceptible	Susceptible	Susceptible	Intermediate	Intermediate	deSilva2016
SRR3349943	2012	United Kingdom	2992	Susceptible	Susceptible	Susceptible	Susceptible	Intermediate	Intermediate	deSilva2016
SRR3349945	2012	United Kingdom	2992	Susceptible	Susceptible	Susceptible	Susceptible	Intermediate	Intermediate	deSilva2016
SRR3349951	2012	United Kingdom	2992	Susceptible	Susceptible	Susceptible	Susceptible	Intermediate	Intermediate	deSilva2016
SRR3349957	2012	United Kingdom	2992	Susceptible	Susceptible	Susceptible	Susceptible	Intermediate	Intermediate	deSilva2016
SRR3349968	2012	United Kingdom	2992	Susceptible	Susceptible	Susceptible	Susceptible	Intermediate	Intermediate	deSilva2016
SRR3349987	2012	United Kingdom	2992	Susceptible	Susceptible	Susceptible	Susceptible	Intermediate	Intermediate	deSilva2016
SRR3350004	2012	United Kingdom	2992	Susceptible	Susceptible	Susceptible	Susceptible	Intermediate	Intermediate	deSilva2016
SRR3350006	2012	United Kingdom	2992	Susceptible	Susceptible	Susceptible	Susceptible	Intermediate	Intermediate	deSilva2016
SRR3350008	2012	United Kingdom	2992	Susceptible	Susceptible	Susceptible	Susceptible	Intermediate	Intermediate	deSilva2016
SRR3360863	2012	United Kingdom	2992	Susceptible	Susceptible	Susceptible	Susceptible	Intermediate	Intermediate	deSilva2016
SRR3360878	2012	United Kingdom	2992	Susceptible	Susceptible	Susceptible	Susceptible	Intermediate	Intermediate	deSilva2016
SRR3360879	2012	United Kingdom	2992	Susceptible	Susceptible	Susceptible	Susceptible	Intermediate	Intermediate	deSilva2016
SRR3360914	2012	United Kingdom	2992	Susceptible	Susceptible	Susceptible	Susceptible	Intermediate	Intermediate	deSilva2016
SRR3360960	2012	United Kingdom	2992	Susceptible	Susceptible	Susceptible	Susceptible	Intermediate	Intermediate	deSilva2016
SRR3360965	2012	United Kingdom	2992	Susceptible	Susceptible	Susceptible	Susceptible	Intermediate	Intermediate	deSilva2016
SRR3360999	2012	United Kingdom	2992	Susceptible	Susceptible	Susceptible	Susceptible	Intermediate	Intermediate	deSilva2016
SRR3361012	2012	United Kingdom	2992	Susceptible	Susceptible	Susceptible	Susceptible	Intermediate	Intermediate	deSilva2016
SRR3361021	2012	United Kingdom	2992	Susceptible	Susceptible	Susceptible	Susceptible	Intermediate	Intermediate	deSilva2016
SRR3361027	2012	United Kingdom	2992	Susceptible	Susceptible	Susceptible	Susceptible	Intermediate	Intermediate	deSilva2016
SRR3361072	2012	United Kingdom	2992	Susceptible	Susceptible	Susceptible	Susceptible	Intermediate	Intermediate	deSilva2016
SRR3361073	2012	United Kingdom	2992	Susceptible	Susceptible	Susceptible	Susceptible	Intermediate	Intermediate	deSilva2016
SRR3361075	2012	United Kingdom	2992	Susceptible	Susceptible	Susceptible	Susceptible	Intermediate	Intermediate	deSilva2016
SRR3361101	2012	United Kingdom	2992	Susceptible	Susceptible	Susceptible	Susceptible	Intermediate	Intermediate	deSilva2016
SRR3361102	2012	United Kingdom	2992	Susceptible	Susceptible	Susceptible	Susceptible	Intermediate	Intermediate	deSilva2016
SRR3361110	2012	United Kingdom	2992	Susceptible	Susceptible	Susceptible	Susceptible	Intermediate	Intermediate	deSilva2016
SRR3361118	2012	United Kingdom	2992	Susceptible	Susceptible	Susceptible	Susceptible	Intermediate	Intermediate	deSilva2016
SRR3361121	2012	United Kingdom	2992	Susceptible	Susceptible	Susceptible	Susceptible	Intermediate	Intermediate	deSilva2016
SRR3361122	2012	United Kingdom	2992	Susceptible	Susceptible	Susceptible	Susceptible	Intermediate	Intermediate	deSilva2016
SRR3361123	2012	United Kingdom	2992	Susceptible	Susceptible	Susceptible	Susceptible	Intermediate	Intermediate	deSilva2016
SRR3361124	2012	United Kingdom	2992	Susceptible	Susceptible	Susceptible	Susceptible	Intermediate	Intermediate	deSilva2016
SRR3361130	2012	United Kingdom	2992	Susceptible	Susceptible	Susceptible	Susceptible	Intermediate	Intermediate	deSilva2016
SRR3361132	2012	United Kingdom	2992	Susceptible	Susceptible	Susceptible	Susceptible	Intermediate	Intermediate	deSilva2016
SRR3361134	2012	United Kingdom	2992	Susceptible	Susceptible	Susceptible	Susceptible	Intermediate	Intermediate	deSilva2016
SRR3361140	2012	United Kingdom	2992	Susceptible	Susceptible	Susceptible	Susceptible	Intermediate	Intermediate	deSilva2016
SRR3361142	2012	United Kingdom	2992	Susceptible	Susceptible	Susceptible	Susceptible	Intermediate	Intermediate	deSilva2016
SRR3361152	2012	United Kingdom	2992	Susceptible	Susceptible	Susceptible	Susceptible	Intermediate	Intermediate	deSilva2016
SRR3361158	2012	United Kingdom	2992	Susceptible	Susceptible	Susceptible	Susceptible	Intermediate	Intermediate	deSilva2016
SRR3361164	2012	United Kingdom	2992	Susceptible	Susceptible	Susceptible	Susceptible	Intermediate	Intermediate	deSilva2016
SRR3361167	2012	United Kingdom	2992	Susceptible	Susceptible	Susceptible	Susceptible	Intermediate	Intermediate	deSilva2016
SRR3361169	2012	United Kingdom	2992	Susceptible	Susceptible	Susceptible	Susceptible	Intermediate	Intermediate	deSilva2016
SRR3361178	2012	United Kingdom	2992	Susceptible	Susceptible	Susceptible	Susceptible	Intermediate	Intermediate	deSilva2016
SRR3361209	2012	United Kingdom	2992	Susceptible	Susceptible	Susceptible	Susceptible	Intermediate	Intermediate	deSilva2016
SRR3361211	2012	United Kingdom	2992	Susceptible	Susceptible	Susceptible	Susceptible	Intermediate	Intermediate	deSilva2016
SRR3361214	2012	United Kingdom	2992	Susceptible	Susceptible	Susceptible	Susceptible	Intermediate	Intermediate	deSilva2016
SRR3361217	2012	United Kingdom	2992	Susceptible	Susceptible	Susceptible	Susceptible	Intermediate	Intermediate	deSilva2016
SRR3361227	2012	United Kingdom	2992	Susceptible	Susceptible	Susceptible	Susceptible	Intermediate	Intermediate	deSilva2016
SRR3361228	2012	United Kingdom	2992	Susceptible	Susceptible	Susceptible	Susceptible	Intermediate	Intermediate	deSilva2016
SRR3361236	2012	United Kingdom	2992	Susceptible	Susceptible	Susceptible	Susceptible	Intermediate	Intermediate	deSilva2016
SRR3361246	2012	United Kingdom	2992	Susceptible	Susceptible	Susceptible	Susceptible	Intermediate	Intermediate	deSilva2016
SRR3361256	2012	United Kingdom	2992	Susceptible	Susceptible	Susceptible	Susceptible	Intermediate	Intermediate	deSilva2016
SRR3361264	2012	United Kingdom	2992	Susceptible	Susceptible	Susceptible	Susceptible	Intermediate	Intermediate	deSilva2016
SRR3361266	2012	United Kingdom	2992	Susceptible	Susceptible	Susceptible	Susceptible	Intermediate	Intermediate	deSilva2016
SRR3361271	2012	United Kingdom	2992	Susceptible	Susceptible	Susceptible	Susceptible	Intermediate	Intermediate	deSilva2016
SRR3361274	2012	United Kingdom	2992	Susceptible	Susceptible	Susceptible	Susceptible	Intermediate	Intermediate	deSilva2016
SRR3361275	2012	United Kingdom	2992	Susceptible	Susceptible	Susceptible	Susceptible	Intermediate	Intermediate	deSilva2016
SRR3361276	2012	United Kingdom	2992	Susceptible	Susceptible	Susceptible	Susceptible	Intermediate	Intermediate	deSilva2016
SRR3361277	2012	United Kingdom	2992	Susceptible	Susceptible	Susceptible	Susceptible	Intermediate	Intermediate	deSilva2016
SRR3361278	2012	United Kingdom	2992	Susceptible	Susceptible	Susceptible	Susceptible	Intermediate	Intermediate	deSilva2016
SRR3361281	2012	United Kingdom	2992	Susceptible	Susceptible	Susceptible	Susceptible	Intermediate	Intermediate	deSilva2016
SRR3361285	2012	United Kingdom	2992	Susceptible	Susceptible	Susceptible	Susceptible	Intermediate	Intermediate	deSilva2016
SRR3361296	2012	United Kingdom	2992	Susceptible	Susceptible	Susceptible	Susceptible	Intermediate	Intermediate	deSilva2016
SRR3361297	2012	United Kingdom	2992	Susceptible	Susceptible	Susceptible	Susceptible	Intermediate	Intermediate	deSilva2016
SRR4418282	2012	Netherlands	2992	Susceptible	Susceptible	Susceptible	Susceptible	Intermediate	Intermediate	wind2017
ECDC_BE13_460	2013	Belgium	2992	Susceptible	Susceptible	Susceptible	Susceptible	Intermediate	Intermediate	EuroGASP2013
ECDC_BE13_461	2013	Belgium	2992	Susceptible	Susceptible	Susceptible	Susceptible	Intermediate	Intermediate	EuroGASP2013
ECDC_BE13_462	2013	Belgium	2992	Susceptible	Susceptible	Susceptible	Susceptible	Intermediate	Intermediate	EuroGASP2013
ECDC_BE13_466	2013	Belgium	2992	Susceptible	Susceptible	Susceptible	Susceptible	Intermediate	Intermediate	EuroGASP2013
ECDC_BE13_473	2013	Belgium	2992	Susceptible	Susceptible	Susceptible	Susceptible	Intermediate	Intermediate	EuroGASP2013
ECDC_BE13_489	2013	Belgium	2992	Susceptible	Susceptible	Susceptible	Susceptible	Intermediate	Intermediate	EuroGASP2013
ECDC_BE13_492	2013	Belgium	2992	Susceptible	Susceptible	Susceptible	Susceptible	Intermediate	Intermediate	EuroGASP2013
ECDC_BE13_495	2013	Belgium	2992	Susceptible	Susceptible	Susceptible	Susceptible	Intermediate	Intermediate	EuroGASP2013
ECDC_DK13_485	2013	Denmark	2992	Susceptible	Susceptible	Susceptible	Susceptible	Intermediate	Intermediate	EuroGASP2013
ECDC_DK13_487	2013	Denmark	2992	Susceptible	Susceptible	Susceptible	Susceptible	Intermediate	Intermediate	EuroGASP2013
ECDC_DK13_489	2013	Denmark	2992	Susceptible	Susceptible	Susceptible	Susceptible	Intermediate	Intermediate	EuroGASP2013
ECDC_ES033	2013	Spain	2992	Susceptible	Susceptible	Susceptible	Susceptible	Intermediate	Intermediate	EuroGASP2013
ECDC_ES051	2013	Spain	2992	Susceptible	Susceptible	Susceptible	Susceptible	Intermediate	Intermediate	EuroGASP2013
ECDC_FR13_094	2013	France	2992	Susceptible	Susceptible	Susceptible	Susceptible	Intermediate	Intermediate	EuroGASP2013
ECDC_FR13_105	2013	France	2992	Susceptible	Susceptible	Susceptible	Susceptible	Intermediate	Intermediate	EuroGASP2013
ECDC_GC_060	2013	Norway	2992	Resistant	Susceptible	Susceptible	Susceptible	Intermediate	Intermediate	EuroGASP2013
ECDC_GC_091	2013	Norway	2992	Susceptible	Susceptible	Susceptible	Susceptible	Intermediate	Intermediate	EuroGASP2013
ECDC_GE13_081	2013	Germany	2992	Susceptible	Susceptible	Susceptible	Susceptible	Intermediate	Intermediate	EuroGASP2013
ECDC_GE13_084	2013	Germany	2992	Susceptible	Susceptible	Susceptible	Susceptible	Intermediate	Intermediate	EuroGASP2013
ECDC_GR13058	2013	Greece	2992	Susceptible	Susceptible	Susceptible	Susceptible	Intermediate	Intermediate	EuroGASP2013
ECDC_IT2926	2013	Italy	2992	Susceptible	Susceptible	Susceptible	Susceptible	Intermediate	Intermediate	EuroGASP2013
ECDC_IT2931	2013	Italy	2992	Susceptible	Susceptible	Susceptible	Susceptible	Intermediate	Intermediate	EuroGASP2013
ECDC_IT2933	2013	Italy	2992	Susceptible	Susceptible	Susceptible	Susceptible	Intermediate	Intermediate	EuroGASP2013
ECDC_IT2934	2013	Italy	2992	Susceptible	Susceptible	Susceptible	Susceptible	Intermediate	Intermediate	EuroGASP2013
ECDC_IT2935	2013	Italy	2992	Susceptible	Susceptible	Susceptible	Susceptible	Resistant	Intermediate	EuroGASP2013
ECDC_IT2943	2013	Italy	2992	Susceptible	Susceptible	Susceptible	Susceptible	Intermediate	Intermediate	EuroGASP2013
ECDC_IT2972	2013	Italy	2992	Susceptible	Susceptible	Susceptible	Susceptible	Intermediate	Intermediate	EuroGASP2013
ECDC_IT2974	2013	Italy	2992	Susceptible	Susceptible	Susceptible	Susceptible	Intermediate	Intermediate	EuroGASP2013
ECDC_MT13_001	2013	Malta	2992	Susceptible	Susceptible	Susceptible	Susceptible	Intermediate	Intermediate	EuroGASP2013
ECDC_MT13_009	2013	Malta	2992	Susceptible	Susceptible	Susceptible	Susceptible	Intermediate	Intermediate	EuroGASP2013
ECDC_MT13_012	2013	Malta	2992	Susceptible	Susceptible	Susceptible	Susceptible	Intermediate	Intermediate	EuroGASP2013
ECDC_MT13_013	2013	Malta	2992	Susceptible	Susceptible	Susceptible	Susceptible	Intermediate	Intermediate	EuroGASP2013
ECDC_MT13_015	2013	Malta	2992	Susceptible	Susceptible	Susceptible	Susceptible	Intermediate	Intermediate	EuroGASP2013
ECDC_MT13_025	2013	Malta	2992	Susceptible	Susceptible	Susceptible	Susceptible	Intermediate	Intermediate	EuroGASP2013
ECDC_MT13_031	2013	Malta	2992	Susceptible	Susceptible	Susceptible	Susceptible	Intermediate	Intermediate	EuroGASP2013
ECDC_NL14	2013	Netherlands	2992	Susceptible	Susceptible	Susceptible	Susceptible	Intermediate	Intermediate	EuroGASP2013
ECDC_NL16	2013	Netherlands	2992	Susceptible	Susceptible	Susceptible	Susceptible	Intermediate	Intermediate	EuroGASP2013
ECDC_NL2	2013	Netherlands	2992	Susceptible	Susceptible	Susceptible	Susceptible	Intermediate	Intermediate	EuroGASP2013
ECDC_NL22	2013	Netherlands	2992	Susceptible	Susceptible	Susceptible	Susceptible	Intermediate	Intermediate	EuroGASP2013
ECDC_NL27	2013	Netherlands	2992	Susceptible	Susceptible	Susceptible	Susceptible	Intermediate	Intermediate	EuroGASP2013
ECDC_NL28	2013	Netherlands	2992	Susceptible	Susceptible	Susceptible	Susceptible	Intermediate	Intermediate	EuroGASP2013
ECDC_NL3	2013	Netherlands	2992	Susceptible	Susceptible	Susceptible	Susceptible	Intermediate	Intermediate	EuroGASP2013
ECDC_NL31	2013	Netherlands	2992	Susceptible	Susceptible	Susceptible	Susceptible	Intermediate	Intermediate	EuroGASP2013
ECDC_NL72	2013	Netherlands	2992	Susceptible	Susceptible	Susceptible	Susceptible	Intermediate	Intermediate	EuroGASP2013
ECDC_PT13_041	2013	Portugal	2992	Susceptible	Susceptible	Susceptible	Susceptible	Intermediate	Intermediate	EuroGASP2013
ECDC_RB13000537	2013	United Kingdom	2992	Susceptible	Susceptible	Susceptible	Susceptible	Intermediate	Intermediate	EuroGASP2013
ECDC_RB13000570	2013	United Kingdom	2992	Susceptible	Susceptible	Susceptible	Susceptible	Intermediate	Intermediate	EuroGASP2013
ECDC_RB13001545	2013	United Kingdom	2992	Susceptible	Susceptible	Susceptible	Susceptible	Intermediate	Resistant	EuroGASP2013
ECDC_RB13001559	2013	United Kingdom	2992	Susceptible	Susceptible	Susceptible	Susceptible	Intermediate	Intermediate	EuroGASP2013
ECDC_RB13001584	2013	United Kingdom	2992	Susceptible	Susceptible	Susceptible	Susceptible	Intermediate	Resistant	EuroGASP2013
ECDC_RB13001959	2013	United Kingdom	2992	Susceptible	Susceptible	Susceptible	Susceptible	Intermediate	Intermediate	EuroGASP2013
ECDC_RB13001960	2013	United Kingdom	2992	Susceptible	Susceptible	Susceptible	Susceptible	Intermediate	Intermediate	EuroGASP2013
ECDC_RB13001961	2013	United Kingdom	2992	Susceptible	Susceptible	Susceptible	Susceptible	Intermediate	Intermediate	EuroGASP2013
ECDC_RB13001987	2013	United Kingdom	2992	Susceptible	Susceptible	Susceptible	Susceptible	Intermediate	Intermediate	EuroGASP2013
ECDC_RB13001996	2013	United Kingdom	2992	Susceptible	Susceptible	Susceptible	Susceptible	Intermediate	Intermediate	EuroGASP2013
ECDC_RB13002311	2013	United Kingdom	2992	Susceptible	Susceptible	Susceptible	Susceptible	Intermediate	Intermediate	EuroGASP2013
ECDC_RB13002397	2013	United Kingdom	2992	Susceptible	Susceptible	Susceptible	Susceptible	Intermediate	Intermediate	EuroGASP2013
ECDC_SE13_072	2013	Sweden	2992	Susceptible	Susceptible	Susceptible	Susceptible	Intermediate	Intermediate	EuroGASP2013
ECDC_SI13_038	2013	Slovenia	2992	Susceptible	Susceptible	Susceptible	Susceptible	Intermediate	Intermediate	EuroGASP2013
ECDC_SK13_061	2013	Slovakia	2992	Susceptible	Susceptible	Susceptible	Susceptible	Intermediate	Intermediate	EuroGASP2013
ECDC_SK13_064	2013	Slovakia	2992	Susceptible	Susceptible	Susceptible	Susceptible	Intermediate	Intermediate	EuroGASP2013
ECDC_SK13_104	2013	Slovakia	2992	Susceptible	Susceptible	Susceptible	Susceptible	Intermediate	Intermediate	EuroGASP2013
ECDC_SK13_108	2013	Slovakia	2992	Susceptible	Susceptible	Susceptible	Susceptible	Intermediate	Intermediate	EuroGASP2013
ECDC_T2_ES007	2013	Spain	2992	Resistant	Susceptible	Susceptible	Susceptible	Intermediate	Intermediate	EuroGASP2013
ECDC_T2_ES018	2013	Spain	2992	Susceptible	Susceptible	Susceptible	Susceptible	Intermediate	Intermediate	EuroGASP2013
ECDC_T2_ES025	2013	Spain	2992	Susceptible	Susceptible	Susceptible	Susceptible	Intermediate	Intermediate	EuroGASP2013
ECDC_T2_ES049	2013	Spain	2992	Susceptible	Susceptible	Susceptible	Susceptible	Intermediate	Intermediate	EuroGASP2013
ECDC_T2_ES053	2013	Spain	2992	Susceptible	Susceptible	Susceptible	Susceptible	Intermediate	Intermediate	EuroGASP2013
ERR1067804	2013	United States	2992	Susceptible	Susceptible	Susceptible	Susceptible	Intermediate	Intermediate	grad2016
ERR1067827	2013	United States	2992	Susceptible	Susceptible	Susceptible	Susceptible	Intermediate	Intermediate	grad2016
ERR1837129	2013	United States	2992	Susceptible	Susceptible	Susceptible	Susceptible	Intermediate	Intermediate	mortimer2020
ERR2631742	2013	United States	2992	Susceptible	Susceptible	Susceptible	Susceptible	Intermediate	Intermediate	mortimer2020
ERR2631747	2013	United States	2992	Susceptible	Susceptible	Susceptible	Susceptible	Intermediate	Intermediate	mortimer2020
ERR2631800	2013	United States	2992	Susceptible	Susceptible	Susceptible	Susceptible	Intermediate	Intermediate	mortimer2020
ERR2631801	2013	United States	2992	Susceptible	Susceptible	Susceptible	Susceptible	Intermediate	Intermediate	mortimer2020
ERR2631809	2013	United States	2992	Susceptible	Susceptible	Susceptible	Susceptible	Intermediate	Intermediate	mortimer2020
ERR2631873	2013	United States	2992	Susceptible	Susceptible	Susceptible	Susceptible	Intermediate	Intermediate	mortimer2020
ERR2631883	2013	United States	2992	Susceptible	Susceptible	Susceptible	Susceptible	Intermediate	Intermediate	mortimer2020
ERR2631899	2013	United States	2992	Susceptible	Susceptible	Susceptible	Susceptible	Intermediate	Intermediate	mortimer2020
ERR2631957	2013	United States	2992	Susceptible	Susceptible	Susceptible	Susceptible	Intermediate	Intermediate	mortimer2020
ERR2631963	2013	United States	2992	Susceptible	Susceptible	Susceptible	Susceptible	Intermediate	Intermediate	mortimer2020
ERR2631995	2013	United States	2992	Susceptible	Susceptible	Susceptible	Susceptible	Intermediate	Intermediate	mortimer2020
ERR2632001	2013	United States	2992	Susceptible	Susceptible	Susceptible	Susceptible	Intermediate	Intermediate	mortimer2020
ERR2632019	2013	United States	2992	Susceptible	Susceptible	Susceptible	Susceptible	Intermediate	Intermediate	mortimer2020
ERR3200833	2013	United States	2992	Susceptible	Susceptible	Susceptible	Susceptible	Intermediate	Intermediate	mortimer2020
ERR3200848	2013	United States	2992	Susceptible	Susceptible	Susceptible	Susceptible	Intermediate	Intermediate	mortimer2020
ERR3200890	2013	United States	2992	Susceptible	Susceptible	Susceptible	Susceptible	Intermediate	Intermediate	mortimer2020
ERR3200986	2013	United States	2992	Susceptible	Susceptible	Susceptible	Susceptible	Intermediate	Intermediate	mortimer2020
ERR3200988	2013	United States	2992	Susceptible	Susceptible	Susceptible	Susceptible	Intermediate	Intermediate	mortimer2020
ERR3200989	2013	United States	2992	Susceptible	Susceptible	Susceptible	Susceptible	Intermediate	Intermediate	mortimer2020
ERR3200992	2013	United States	2992	Susceptible	Susceptible	Susceptible	Susceptible	Intermediate	Intermediate	mortimer2020
ERR3200997	2013	United States	2992	Susceptible	Susceptible	Susceptible	Susceptible	Intermediate	Intermediate	mortimer2020
ERR3201013	2013	United States	2992	Susceptible	Susceptible	Susceptible	Susceptible	Intermediate	Intermediate	mortimer2020
ERR3201014	2013	United States	2992	Susceptible	Susceptible	Susceptible	Susceptible	Resistant	Intermediate	mortimer2020
ERR3201016	2013	United States	2992	Susceptible	Susceptible	Susceptible	Susceptible	Intermediate	Intermediate	mortimer2020
ERR3201086	2013	United States	2992	Susceptible	Susceptible	Susceptible	Susceptible	Intermediate	Intermediate	mortimer2020
ERR3201101	2013	United States	2992	Susceptible	Susceptible	Susceptible	Susceptible	Intermediate	Intermediate	mortimer2020
ERR3201103	2013	United States	2992	Susceptible	Susceptible	Susceptible	Susceptible	Intermediate	Intermediate	mortimer2020
ERR3201104	2013	United States	2992	Susceptible	Susceptible	Susceptible	Susceptible	Intermediate	Intermediate	mortimer2020
ERR3201125	2013	United States	2992	Susceptible	Susceptible	Susceptible	Susceptible	Intermediate	Intermediate	mortimer2020
ERR3201228	2013	United States	2992	Susceptible	Susceptible	Susceptible	Susceptible	Intermediate	Intermediate	mortimer2020
ERR3201325	2013	United States	2992	Susceptible	Susceptible	Susceptible	Susceptible	Intermediate	Intermediate	mortimer2020
ERR3577674	2013	United Kingdom	2992	Susceptible	Susceptible	Susceptible	Susceptible	Resistant	Intermediate	town2020
ERR3577677	2013	United Kingdom	2992	Susceptible	Susceptible	Susceptible	Susceptible	Intermediate	Intermediate	town2020
ERR3577693	2013	United Kingdom	2992	Susceptible	Susceptible	Susceptible	Susceptible	Intermediate	Intermediate	town2020
ERR3577750	2013	United Kingdom	2992	Susceptible	Susceptible	Susceptible	Susceptible	Intermediate	Intermediate	town2020
ERR3577752	2013	United Kingdom	2992	Susceptible	Susceptible	Susceptible	Susceptible	Intermediate	Intermediate	town2020
ERR3577761	2013	United Kingdom	2992	Susceptible	Susceptible	Susceptible	Susceptible	Resistant	Intermediate	town2020
ERR3577770	2013	United Kingdom	2992	Susceptible	Susceptible	Susceptible	Susceptible	Intermediate	Intermediate	town2020
ERR3577803	2013	United Kingdom	2992	Susceptible	Susceptible	Susceptible	Susceptible	Intermediate	Intermediate	town2020
ERR3577804	2013	United Kingdom	2992	Susceptible	Susceptible	Susceptible	Susceptible	Resistant	Intermediate	town2020
ERR3577841	2013	United Kingdom	2992	Susceptible	Susceptible	Susceptible	Susceptible	Intermediate	Intermediate	town2020
ERR3577843	2013	United Kingdom	2992	Susceptible	Susceptible	Susceptible	Susceptible	Intermediate	Intermediate	town2020
ERR3577844	2013	United Kingdom	2992	Susceptible	Susceptible	Susceptible	Susceptible	Intermediate	Intermediate	town2020
ERR3577845	2013	United Kingdom	2992	Susceptible	Susceptible	Susceptible	Susceptible	Resistant	Intermediate	town2020
ERR3577846	2013	United Kingdom	2992	Susceptible	Susceptible	Susceptible	Susceptible	Intermediate	Intermediate	town2020
ERR3577848	2013	United Kingdom	2992	Susceptible	Susceptible	Susceptible	Susceptible	Intermediate	Intermediate	town2020
ERR3577851	2013	United Kingdom	2992	Susceptible	Susceptible	Susceptible	Susceptible	Intermediate	Intermediate	town2020
ERR3577856	2013	United Kingdom	2992	Susceptible	Susceptible	Susceptible	Susceptible	Resistant	Intermediate	town2020
ERR3577857	2013	United Kingdom	2992	Susceptible	Susceptible	Susceptible	Susceptible	Intermediate	Intermediate	town2020
ERR3577866	2013	United Kingdom	2992	Susceptible	Susceptible	Susceptible	Susceptible	Intermediate	Intermediate	town2020
ERR3577876	2013	United Kingdom	2992	Susceptible	Susceptible	Susceptible	Susceptible	Intermediate	Intermediate	town2020
ERR3577889	2013	United Kingdom	2992	Susceptible	Susceptible	Susceptible	Susceptible	Resistant	Intermediate	town2020
ERR3577894	2013	United Kingdom	2992	Susceptible	Susceptible	Susceptible	Susceptible	Intermediate	Intermediate	town2020
ERR3577910	2013	United Kingdom	2992	Susceptible	Susceptible	Susceptible	Susceptible	Intermediate	Intermediate	town2020
ERR3577916	2013	United Kingdom	2992	Susceptible	Susceptible	Susceptible	Susceptible	Intermediate	Intermediate	town2020
ERR3578875	2013	United Kingdom	2992	Susceptible	Susceptible	Susceptible	Susceptible	Intermediate	Intermediate	town2020
ERR3578883	2013	United Kingdom	2992	Susceptible	Susceptible	Susceptible	Susceptible	Intermediate	Intermediate	town2020
ERR3578897	2013	United Kingdom	2992	Susceptible	Susceptible	Susceptible	Susceptible	Intermediate	Intermediate	town2020
ERR3578908	2013	United Kingdom	2992	Susceptible	Susceptible	Susceptible	Susceptible	Resistant	Intermediate	town2020
ERR3578909	2013	United Kingdom	2992	Susceptible	Susceptible	Susceptible	Susceptible	Intermediate	Intermediate	town2020
ERR3578914	2013	United Kingdom	2992	Susceptible	Susceptible	Susceptible	Susceptible	Intermediate	Intermediate	town2020
ERR3578921	2013	United Kingdom	2992	Susceptible	Susceptible	Susceptible	Susceptible	Intermediate	Resistant	town2020
ERR3578937	2013	United Kingdom	2992	Susceptible	Susceptible	Susceptible	Susceptible	Intermediate	Intermediate	town2020
ERR502199	2013	Denmark	2992	Susceptible	Susceptible	Susceptible	Susceptible	Intermediate	Intermediate	golparian2020
ERR855338	2013	United States	2992	Susceptible	Susceptible	Susceptible	Susceptible	Intermediate	Intermediate	grad2016
SRR2736251	2013	Canada	2992	Resistant	Susceptible	Susceptible	Susceptible	Intermediate	Intermediate	demczuk2016
SRR2736252	2013	Canada	2992	Resistant	Susceptible	Susceptible	Susceptible	Intermediate	Intermediate	demczuk2016
SRR3343476	2013	United Kingdom	2992	Susceptible	Susceptible	Susceptible	Susceptible	Intermediate	Intermediate	deSilva2016
SRR3343481	2013	United Kingdom	2992	Susceptible	Susceptible	Susceptible	Susceptible	Intermediate	Intermediate	deSilva2016
SRR3343488	2013	United Kingdom	2992	Susceptible	Susceptible	Susceptible	Susceptible	Intermediate	Intermediate	deSilva2016
SRR3343493	2013	United Kingdom	2992	Susceptible	Susceptible	Susceptible	Susceptible	Intermediate	Intermediate	deSilva2016
SRR3343500	2013	United Kingdom	2992	Susceptible	Susceptible	Susceptible	Susceptible	Intermediate	Intermediate	deSilva2016
SRR3343510	2013	United Kingdom	2992	Susceptible	Susceptible	Susceptible	Susceptible	Intermediate	Intermediate	deSilva2016
SRR3343515	2013	United Kingdom	2992	Susceptible	Susceptible	Susceptible	Susceptible	Intermediate	Intermediate	deSilva2016
SRR3343541	2013	United Kingdom	2992	Susceptible	Susceptible	Susceptible	Susceptible	Intermediate	Intermediate	deSilva2016
SRR3343570	2013	United Kingdom	2992	Susceptible	Susceptible	Susceptible	Susceptible	Intermediate	Intermediate	deSilva2016
SRR3343585	2013	United Kingdom	2992	Susceptible	Susceptible	Susceptible	Susceptible	Intermediate	Intermediate	deSilva2016
SRR3343591	2013	United Kingdom	2992	Susceptible	Susceptible	Susceptible	Susceptible	Intermediate	Intermediate	deSilva2016
SRR3343598	2013	United Kingdom	2992	Susceptible	Susceptible	Susceptible	Susceptible	Intermediate	Intermediate	deSilva2016
SRR3343606	2013	United Kingdom	2992	Susceptible	Susceptible	Susceptible	Susceptible	Intermediate	Intermediate	deSilva2016
SRR3343609	2013	United Kingdom	2992	Susceptible	Susceptible	Susceptible	Susceptible	Intermediate	Intermediate	deSilva2016
SRR3343616	2013	United Kingdom	2992	Susceptible	Susceptible	Susceptible	Susceptible	Intermediate	Intermediate	deSilva2016
SRR3343628	2013	United Kingdom	2992	Susceptible	Susceptible	Susceptible	Susceptible	Intermediate	Intermediate	deSilva2016
SRR3343633	2013	United Kingdom	2992	Susceptible	Susceptible	Susceptible	Susceptible	Intermediate	Intermediate	deSilva2016
SRR3343648	2013	United Kingdom	2992	Susceptible	Susceptible	Susceptible	Susceptible	Intermediate	Resistant	deSilva2016
SRR3343654	2013	United Kingdom	2992	Susceptible	Susceptible	Susceptible	Susceptible	Intermediate	Intermediate	deSilva2016
SRR3343663	2013	United Kingdom	2992	Susceptible	Susceptible	Susceptible	Susceptible	Intermediate	Intermediate	deSilva2016
SRR3343671	2013	United Kingdom	2992	Susceptible	Susceptible	Susceptible	Susceptible	Intermediate	Intermediate	deSilva2016
SRR3349139	2013	United Kingdom	2992	Susceptible	Susceptible	Susceptible	Susceptible	Intermediate	Resistant	deSilva2016
SRR3349140	2013	United Kingdom	2992	Susceptible	Susceptible	Susceptible	Susceptible	Intermediate	Intermediate	deSilva2016
SRR3349146	2013	United Kingdom	2992	Susceptible	Susceptible	Susceptible	Susceptible	Intermediate	Intermediate	deSilva2016
SRR3349193	2013	United Kingdom	2992	Susceptible	Susceptible	Susceptible	Susceptible	Intermediate	Intermediate	deSilva2016
SRR3349195	2013	United Kingdom	2992	Susceptible	Susceptible	Susceptible	Susceptible	Intermediate	Intermediate	deSilva2016
SRR3349216	2013	United Kingdom	2992	Susceptible	Susceptible	Susceptible	Susceptible	Intermediate	Resistant	deSilva2016
SRR3349219	2013	United Kingdom	2992	Susceptible	Susceptible	Susceptible	Susceptible	Intermediate	Intermediate	deSilva2016
SRR3349258	2013	United Kingdom	2992	Susceptible	Susceptible	Susceptible	Susceptible	Intermediate	Intermediate	deSilva2016
SRR3349273	2013	United Kingdom	2992	Susceptible	Susceptible	Susceptible	Susceptible	Intermediate	Intermediate	deSilva2016
SRR3349282	2013	United Kingdom	2992	Susceptible	Susceptible	Susceptible	Susceptible	Intermediate	Resistant	deSilva2016
SRR3349284	2013	United Kingdom	2992	Susceptible	Susceptible	Susceptible	Susceptible	Intermediate	Resistant	deSilva2016
SRR3349286	2013	United Kingdom	2992	Susceptible	Susceptible	Susceptible	Susceptible	Intermediate	Intermediate	deSilva2016
SRR3349296	2013	United Kingdom	2992	Susceptible	Susceptible	Susceptible	Susceptible	Intermediate	Resistant	deSilva2016
SRR3349316	2013	United Kingdom	2992	Susceptible	Susceptible	Susceptible	Susceptible	Intermediate	Intermediate	deSilva2016
SRR3349327	2013	United Kingdom	2992	Susceptible	Susceptible	Susceptible	Susceptible	Intermediate	Intermediate	deSilva2016
SRR3349337	2013	United Kingdom	2992	Susceptible	Susceptible	Susceptible	Susceptible	Intermediate	Intermediate	deSilva2016
SRR3349346	2013	United Kingdom	2992	Susceptible	Susceptible	Susceptible	Susceptible	Intermediate	Intermediate	deSilva2016
SRR3350131	2013	United Kingdom	2992	Susceptible	Susceptible	Susceptible	Susceptible	Intermediate	Intermediate	deSilva2016
SRR3350143	2013	United Kingdom	2992	Susceptible	Susceptible	Susceptible	Susceptible	Intermediate	Intermediate	deSilva2016
SRR3360770	2013	United Kingdom	2992	Susceptible	Susceptible	Susceptible	Susceptible	Intermediate	Intermediate	deSilva2016
SRR3360800	2013	United Kingdom	2992	Susceptible	Susceptible	Susceptible	Susceptible	Intermediate	Intermediate	deSilva2016
SRR3360808	2013	United Kingdom	2992	Susceptible	Susceptible	Susceptible	Susceptible	Intermediate	Intermediate	deSilva2016
SRR3360840	2013	United Kingdom	2992	Susceptible	Susceptible	Susceptible	Susceptible	Intermediate	Intermediate	deSilva2016
SRR3360841	2013	United Kingdom	2992	Susceptible	Susceptible	Susceptible	Susceptible	Intermediate	Intermediate	deSilva2016
SRR3360844	2013	United Kingdom	2992	Susceptible	Susceptible	Susceptible	Susceptible	Intermediate	Intermediate	deSilva2016
SRR3360850	2013	United Kingdom	2992	Susceptible	Susceptible	Susceptible	Susceptible	Intermediate	Intermediate	deSilva2016
SRR3360859	2013	United Kingdom	2992	Susceptible	Susceptible	Susceptible	Susceptible	Intermediate	Intermediate	deSilva2016
SRR3360887	2013	United Kingdom	2992	Susceptible	Susceptible	Susceptible	Susceptible	Intermediate	Intermediate	deSilva2016
SRR3360892	2013	United Kingdom	2992	Susceptible	Susceptible	Susceptible	Susceptible	Intermediate	Intermediate	deSilva2016
SRR3360905	2013	United Kingdom	2992	Susceptible	Susceptible	Susceptible	Susceptible	Intermediate	Intermediate	deSilva2016
SRR3360925	2013	United Kingdom	2992	Susceptible	Susceptible	Susceptible	Susceptible	Intermediate	Intermediate	deSilva2016
SRR3360974	2013	United Kingdom	2992	Susceptible	Susceptible	Susceptible	Susceptible	Intermediate	Intermediate	deSilva2016
ERR2631778	2014	United States	2992	Susceptible	Susceptible	Susceptible	Susceptible	Intermediate	Intermediate	mortimer2020
ERR2631857	2014	United States	2992	Susceptible	Susceptible	Susceptible	Susceptible	Intermediate	Intermediate	mortimer2020
ERR2631960	2014	United States	2992	Susceptible	Susceptible	Susceptible	Susceptible	Intermediate	Intermediate	mortimer2020
ERR3577290	2014	United Kingdom	2992	Susceptible	Susceptible	Susceptible	Susceptible	Intermediate	Intermediate	town2020
ERR3577293	2014	United Kingdom	2992	Susceptible	Susceptible	Susceptible	Susceptible	Intermediate	Intermediate	town2020
ERR3577304	2014	United Kingdom	2992	Susceptible	Susceptible	Susceptible	Susceptible	Resistant	Intermediate	town2020
ERR3577383	2014	United Kingdom	2992	Susceptible	Susceptible	Susceptible	Intermediate	Intermediate	Intermediate	town2020
ERR3577389	2014	United Kingdom	2992	Susceptible	Susceptible	Susceptible	Susceptible	Intermediate	Intermediate	town2020
ERR3577390	2014	United Kingdom	2992	Susceptible	Susceptible	Susceptible	Susceptible	Resistant	Intermediate	town2020
ERR3577391	2014	United Kingdom	2992	Susceptible	Susceptible	Susceptible	Susceptible	Resistant	Intermediate	town2020
ERR3577395	2014	United Kingdom	2992	Susceptible	Susceptible	Susceptible	Susceptible	Resistant	Intermediate	town2020
ERR3577398	2014	United Kingdom	2992	Susceptible	Susceptible	Susceptible	Susceptible	Intermediate	Intermediate	town2020
ERR3577412	2014	United Kingdom	2992	Susceptible	Susceptible	Susceptible	Susceptible	Intermediate	Intermediate	town2020
ERR3577425	2014	United Kingdom	2992	Susceptible	Susceptible	Susceptible	Susceptible	Intermediate	Intermediate	town2020
ERR3577431	2014	United Kingdom	2992	Susceptible	Susceptible	Susceptible	Susceptible	Intermediate	Intermediate	town2020
ERR3577432	2014	United Kingdom	2992	Susceptible	Susceptible	Susceptible	Susceptible	Resistant	Intermediate	town2020
ERR3577602	2014	United Kingdom	2992	Susceptible	Susceptible	Susceptible	Susceptible	Resistant	Intermediate	town2020
ERR3577614	2014	United Kingdom	2992	Susceptible	Susceptible	Susceptible	Susceptible	Intermediate	Intermediate	town2020
ERR3578971	2014	United Kingdom	2992	Susceptible	Susceptible	Susceptible	Susceptible	Resistant	Intermediate	town2020
ERR3578990	2014	United Kingdom	2992	Susceptible	Susceptible	Susceptible	Susceptible	Resistant	Intermediate	town2020
ERR3579046	2014	United Kingdom	2992	Susceptible	Susceptible	Susceptible	Susceptible	Intermediate	Intermediate	town2020
SRR3349521	2014	United Kingdom	2992	Susceptible	Susceptible	Susceptible	Susceptible	Intermediate	Intermediate	deSilva2016
SRR3349553	2014	United Kingdom	2992	Susceptible	Susceptible	Susceptible	Susceptible	Intermediate	Intermediate	deSilva2016
SRR3349554	2014	United Kingdom	2992	Susceptible	Susceptible	Susceptible	Susceptible	Intermediate	Intermediate	deSilva2016
SRR3349557	2014	United Kingdom	2992	Susceptible	Susceptible	Susceptible	Susceptible	Intermediate	Intermediate	deSilva2016
SRR3349569	2014	United Kingdom	2992	Susceptible	Susceptible	Susceptible	Susceptible	Intermediate	Intermediate	deSilva2016
SRR3349594	2014	United Kingdom	2992	Susceptible	Susceptible	Susceptible	Susceptible	Intermediate	Intermediate	deSilva2016
SRR3349634	2014	United Kingdom	2992	Susceptible	Susceptible	Susceptible	Susceptible	Intermediate	Intermediate	deSilva2016
SRR3349636	2014	United Kingdom	2992	Susceptible	Susceptible	Susceptible	Susceptible	Intermediate	Intermediate	deSilva2016
SRR3349642	2014	United Kingdom	2992	Susceptible	Susceptible	Susceptible	Susceptible	Intermediate	Intermediate	deSilva2016
SRR3349674	2014	United Kingdom	2992	Susceptible	Susceptible	Susceptible	Susceptible	Intermediate	Intermediate	deSilva2016
SRR3349679	2014	United Kingdom	2992	Susceptible	Susceptible	Susceptible	Susceptible	Intermediate	Intermediate	deSilva2016
SRR3349680	2014	United Kingdom	2992	Susceptible	Susceptible	Susceptible	Susceptible	Intermediate	Intermediate	deSilva2016
SRR3349692	2014	United Kingdom	2992	Susceptible	Susceptible	Susceptible	Susceptible	Intermediate	Intermediate	deSilva2016
SRR3349712	2014	United Kingdom	2992	Susceptible	Susceptible	Susceptible	Susceptible	Intermediate	Intermediate	deSilva2016
SRR3349713	2014	United Kingdom	2992	Susceptible	Susceptible	Susceptible	Susceptible	Intermediate	Intermediate	deSilva2016
SRR3349715	2014	United Kingdom	2992	Susceptible	Susceptible	Susceptible	Susceptible	Intermediate	Intermediate	deSilva2016
SRR3349718	2014	United Kingdom	2992	Susceptible	Susceptible	Susceptible	Susceptible	Intermediate	Intermediate	deSilva2016
SRR3350088	2014	United Kingdom	2992	Susceptible	Susceptible	Susceptible	Susceptible	Intermediate	Intermediate	deSilva2016
SRR3350089	2014	United Kingdom	2992	Susceptible	Susceptible	Susceptible	Susceptible	Intermediate	Intermediate	deSilva2016
SRR3350091	2014	United Kingdom	2992	Susceptible	Susceptible	Susceptible	Susceptible	Intermediate	Intermediate	deSilva2016
SRR3350105	2014	United Kingdom	2992	Susceptible	Susceptible	Susceptible	Susceptible	Intermediate	Intermediate	deSilva2016
SRR3350115	2014	United Kingdom	2992	Susceptible	Susceptible	Susceptible	Susceptible	Intermediate	Intermediate	deSilva2016
SRR3350117	2014	United Kingdom	2992	Susceptible	Susceptible	Susceptible	Susceptible	Intermediate	Intermediate	deSilva2016
SRR3350121	2014	United Kingdom	2992	Susceptible	Susceptible	Susceptible	Susceptible	Intermediate	Intermediate	deSilva2016
SRR3350124	2014	United Kingdom	2992	Susceptible	Susceptible	Susceptible	Susceptible	Intermediate	Intermediate	deSilva2016
SRR3350127	2014	United Kingdom	2992	Susceptible	Susceptible	Susceptible	Susceptible	Intermediate	Resistant	deSilva2016
SRR3350133	2014	United Kingdom	2992	Susceptible	Susceptible	Susceptible	Susceptible	Intermediate	Intermediate	deSilva2016
SRR3350140	2014	United Kingdom	2992	Susceptible	Susceptible	Susceptible	Susceptible	Intermediate	Intermediate	deSilva2016
SRR3350149	2014	United Kingdom	2992	Susceptible	Susceptible	Susceptible	Susceptible	Intermediate	Intermediate	deSilva2016
SRR3350159	2014	United Kingdom	2992	Susceptible	Susceptible	Susceptible	Susceptible	Intermediate	Intermediate	deSilva2016
SRR3350160	2014	United Kingdom	2992	Susceptible	Susceptible	Susceptible	Susceptible	Intermediate	Intermediate	deSilva2016
SRR3350162	2014	United Kingdom	2992	Susceptible	Susceptible	Susceptible	Susceptible	Intermediate	Intermediate	deSilva2016
SRR3350163	2014	United Kingdom	2992	Susceptible	Susceptible	Susceptible	Susceptible	Intermediate	Intermediate	deSilva2016
SRR3350165	2014	United Kingdom	2992	Susceptible	Susceptible	Susceptible	Susceptible	Intermediate	Intermediate	deSilva2016
SRR3350176	2014	United Kingdom	2992	Susceptible	Susceptible	Susceptible	Susceptible	Intermediate	Intermediate	deSilva2016
SRR3350181	2014	United Kingdom	2992	Susceptible	Susceptible	Susceptible	Susceptible	Intermediate	Intermediate	deSilva2016
SRR3350184	2014	United Kingdom	2992	Susceptible	Susceptible	Susceptible	Susceptible	Intermediate	Intermediate	deSilva2016
SRR3350196	2014	United Kingdom	2992	Susceptible	Susceptible	Susceptible	Susceptible	Intermediate	Intermediate	deSilva2016
SRR3350210	2014	United Kingdom	2992	Susceptible	Susceptible	Susceptible	Susceptible	Intermediate	Intermediate	deSilva2016
SRR3350222	2014	United Kingdom	2992	Susceptible	Susceptible	Susceptible	Susceptible	Intermediate	Intermediate	deSilva2016
SRR3350230	2014	United Kingdom	2992	Susceptible	Susceptible	Susceptible	Susceptible	Intermediate	Intermediate	deSilva2016
SRR3350232	2014	United Kingdom	2992	Susceptible	Susceptible	Susceptible	Susceptible	Intermediate	Intermediate	deSilva2016
SRR3350251	2014	United Kingdom	2992	Susceptible	Susceptible	Susceptible	Susceptible	Intermediate	Intermediate	deSilva2016
SRR3350255	2014	United Kingdom	2992	Susceptible	Susceptible	Susceptible	Susceptible	Intermediate	Intermediate	deSilva2016
SRR3350256	2014	United Kingdom	2992	Susceptible	Susceptible	Susceptible	Susceptible	Intermediate	Intermediate	deSilva2016
SRR3357094	2014	United Kingdom	2992	Susceptible	Susceptible	Susceptible	Susceptible	Intermediate	Intermediate	deSilva2016
SRR3357275	2014	United Kingdom	2992	Susceptible	Susceptible	Susceptible	Susceptible	Intermediate	Intermediate	deSilva2016
SRR3357316	2014	United Kingdom	2992	Susceptible	Susceptible	Susceptible	Susceptible	Intermediate	Intermediate	deSilva2016
SRR8071013	2014	United States	2992	Susceptible	Susceptible	Susceptible	Susceptible	Intermediate	Intermediate	thomas2019
SRR8071024	2014	United States	2992	Susceptible	Susceptible	Susceptible	Susceptible	Intermediate	Intermediate	thomas2019
SRR8071025	2014	United States	2992	Susceptible	Susceptible	Susceptible	Susceptible	Intermediate	Intermediate	thomas2019
SRR8071146	2014	United States	2992	Susceptible	Susceptible	Susceptible	Susceptible	Intermediate	Intermediate	thomas2019
SRR8071378	2014	United States	2992	Susceptible	Susceptible	Susceptible	Susceptible	Intermediate	Intermediate	thomas2019
ERR3577368	2015	United Kingdom	2992	Susceptible	Susceptible	Susceptible	Susceptible	Intermediate	Intermediate	town2020
ERR3577482	2015	United Kingdom	2992	Susceptible	Susceptible	Susceptible	Susceptible	Intermediate	Intermediate	town2020
ERR3577490	2015	United Kingdom	2992	Susceptible	Susceptible	Susceptible	Susceptible	Intermediate	Intermediate	town2020
ERR3577496	2015	United Kingdom	2992	Susceptible	Susceptible	Susceptible	Susceptible	Resistant	Intermediate	town2020
ERR3577509	2015	United Kingdom	2992	Susceptible	Susceptible	Susceptible	Susceptible	Intermediate	Intermediate	town2020
ERR3577516	2015	United Kingdom	2992	Susceptible	Susceptible	Susceptible	Susceptible	Intermediate	Intermediate	town2020
ERR3577519	2015	United Kingdom	2992	Susceptible	Susceptible	Susceptible	Susceptible	Intermediate	Intermediate	town2020
ERR3577520	2015	United Kingdom	2992	Susceptible	Susceptible	Susceptible	Susceptible	Intermediate	Intermediate	town2020
ERR3577712	2015	United Kingdom	2992	Susceptible	Susceptible	Susceptible	Susceptible	Intermediate	Intermediate	town2020
ERR3577730	2015	United Kingdom	2992	Susceptible	Susceptible	Susceptible	Susceptible	Intermediate	Intermediate	town2020
ERR3578814	2015	United Kingdom	2992	Susceptible	Susceptible	Susceptible	Susceptible	Resistant	Intermediate	town2020
ERR3579017	2015	United Kingdom	2992	Susceptible	Susceptible	Susceptible	Susceptible	Resistant	Intermediate	town2020
ERR3579141	2015	United Kingdom	2992	Susceptible	Susceptible	Susceptible	Susceptible	Resistant	Intermediate	town2020
SRR3357022	2015	United Kingdom	2992	Susceptible	Susceptible	Susceptible	Susceptible	Intermediate	Intermediate	deSilva2016
SRR3357152	2015	United Kingdom	2992	Susceptible	Susceptible	Susceptible	Susceptible	Intermediate	Intermediate	deSilva2016
SRR3357349	2015	United Kingdom	2992	Susceptible	Susceptible	Susceptible	Susceptible	Intermediate	Intermediate	deSilva2016
SRR3357352	2015	United Kingdom	2992	Susceptible	Susceptible	Susceptible	Susceptible	Intermediate	Intermediate	deSilva2016
SRR5827266	2015	New Zealand	2992	Susceptible	Susceptible	Susceptible	Susceptible	Intermediate	Intermediate	lee2018
SRR5990354	2015	United States	2992	Resistant	Susceptible	Susceptible	Susceptible	Intermediate	Intermediate	thomas2019
SRR5990383	2015	United States	2992	Susceptible	Susceptible	Susceptible	Resistant	Intermediate	Intermediate	thomas2019
SRR8071109	2015	United States	2992	Susceptible	Susceptible	Susceptible	Susceptible	Intermediate	Intermediate	thomas2019
SRR8071127	2015	United States	2992	Resistant	Susceptible	Susceptible	Susceptible	Intermediate	Intermediate	thomas2019
ERR3325197	2016	Norway	2992	Resistant	Susceptible	Susceptible	Susceptible	Intermediate	Intermediate	alfsnes2020
ERR3325230	2016	Norway	2992	Susceptible	Susceptible	Susceptible	Susceptible	Intermediate	Intermediate	alfsnes2020
ERR3325336	2016	Norway	2992	Susceptible	Susceptible	Susceptible	Susceptible	Intermediate	Intermediate	alfsnes2020
ERR3578038	2016	United Kingdom	2992	Susceptible	Susceptible	Susceptible	Susceptible	Intermediate	Resistant	town2020
ERR3578041	2016	United Kingdom	2992	Susceptible	Susceptible	Susceptible	Susceptible	Intermediate	Resistant	town2020
ERR3578137	2016	United Kingdom	2992	Susceptible	Susceptible	Susceptible	Susceptible	Intermediate	Intermediate	town2020
SRR5235170	2016	United States	2992	Susceptible	Susceptible	Susceptible	Susceptible	Intermediate	Intermediate	thomas2019
SRR5235175	2016	United States	2992	Susceptible	Susceptible	Susceptible	Susceptible	Intermediate	Intermediate	thomas2019, schmerer2020
SRR7226399	2016	Ireland	2992	Resistant	Susceptible	Susceptible	Susceptible	Intermediate	Intermediate	ryan2018
SRR7226415	2016	Ireland	2992	Resistant	Susceptible	Susceptible	Susceptible	Intermediate	Intermediate	ryan2018
SRR8079741	2016	United States	2992	Susceptible	Susceptible	Susceptible	Susceptible	Resistant	Resistant	thomas2019, schmerer2020
SRR8079824	2016	United States	2992	Susceptible	Susceptible	Susceptible	Susceptible	Intermediate	Intermediate	schmerer2020
SRR8079897	2016	United States	2992	Susceptible	Susceptible	Susceptible	Susceptible	Intermediate	Intermediate	schmerer2020
ERR3325571	2017	Norway	2992	Susceptible	Susceptible	Susceptible	Susceptible	Intermediate	Intermediate	alfsnes2020
ERR3326082	2017	Norway	2992	Susceptible	Susceptible	Susceptible	Susceptible	Intermediate	Intermediate	alfsnes2020
SRR8559217	2017	Australia	2992	Susceptible	Susceptible	Susceptible	Susceptible	Intermediate	Intermediate	williamson2019
SRR8559329	2017	Australia	2992	Susceptible	Susceptible	Susceptible	Susceptible	Intermediate	Intermediate	williamson2019
SRR8559344	2017	Australia	2992	Susceptible	Susceptible	Susceptible	Susceptible	Intermediate	Intermediate	williamson2019
SRR8559373	2017	Australia	2992	Susceptible	Susceptible	Susceptible	Susceptible	Intermediate	Intermediate	williamson2019
SRR8559386	2017	Australia	2992	Susceptible	Susceptible	Susceptible	Susceptible	Intermediate	Intermediate	williamson2019
SRR8559411	2017	Australia	2992	Susceptible	Susceptible	Susceptible	Susceptible	Intermediate	Intermediate	williamson2019
SRR8559460	2017	Australia	2992	Susceptible	Susceptible	Susceptible	Susceptible	Intermediate	Intermediate	williamson2019
SRR8559485	2017	Australia	2992	Susceptible	Susceptible	Susceptible	Susceptible	Intermediate	Intermediate	williamson2019
SRR8559559	2017	Australia	2992	Susceptible	Susceptible	Susceptible	Susceptible	Intermediate	Intermediate	williamson2019
SRR8559561	2017	Australia	2992	Susceptible	Susceptible	Susceptible	Susceptible	Intermediate	Intermediate	williamson2019
SRR8559572	2017	Australia	2992	Susceptible	Susceptible	Susceptible	Susceptible	Intermediate	Intermediate	williamson2019
SRR8559580	2017	Australia	2992	Susceptible	Susceptible	Susceptible	Susceptible	Intermediate	Intermediate	williamson2019
SRR8559598	2017	Australia	2992	Susceptible	Susceptible	Susceptible	Susceptible	Intermediate	Intermediate	williamson2019
SRR8559643	2017	Australia	2992	Susceptible	Susceptible	Susceptible	Susceptible	Intermediate	Intermediate	williamson2019
SRR8559656	2017	Australia	2992	Susceptible	Susceptible	Susceptible	Susceptible	Intermediate	Intermediate	williamson2019
SRR8559750	2017	Australia	2992	Susceptible	Susceptible	Susceptible	Susceptible	Intermediate	Intermediate	williamson2019
SRR8559756	2017	Australia	2992	Susceptible	Susceptible	Susceptible	Susceptible	Intermediate	Intermediate	williamson2019
SRR8559757	2017	Australia	2992	Susceptible	Susceptible	Susceptible	Susceptible	Intermediate	Intermediate	williamson2019
SRR8559766	2017	Australia	2992	Susceptible	Susceptible	Susceptible	Susceptible	Intermediate	Intermediate	williamson2019
SRR8559784	2017	Australia	2992	Susceptible	Susceptible	Susceptible	Susceptible	Intermediate	Intermediate	williamson2019
SRR8559790	2017	Australia	2992	Susceptible	Susceptible	Susceptible	Susceptible	Intermediate	Intermediate	williamson2019
SRR8559832	2017	Australia	2992	Susceptible	Susceptible	Susceptible	Susceptible	Intermediate	Intermediate	williamson2019
SRR8559865	2017	Australia	2992	Susceptible	Susceptible	Susceptible	Susceptible	Intermediate	Intermediate	williamson2019
SRR8559902	2017	Australia	2992	Susceptible	Susceptible	Susceptible	Susceptible	Intermediate	Intermediate	williamson2019
SRR8559933	2017	Australia	2992	Susceptible	Susceptible	Susceptible	Susceptible	Intermediate	Intermediate	williamson2019
SRR8559960	2017	Australia	2992	Susceptible	Susceptible	Susceptible	Susceptible	Intermediate	Intermediate	williamson2019
SRR8559961	2017	Australia	2992	Susceptible	Susceptible	Susceptible	Susceptible	Intermediate	Intermediate	williamson2019
SRR8560019	2017	Australia	2992	Susceptible	Susceptible	Susceptible	Susceptible	Intermediate	Intermediate	williamson2019
SRR8560028	2017	Australia	2992	Susceptible	Susceptible	Susceptible	Susceptible	Intermediate	Intermediate	williamson2019
SRR8560029	2017	Australia	2992	Susceptible	Susceptible	Susceptible	Susceptible	Intermediate	Intermediate	williamson2019
SRR8560030	2017	Australia	2992	Susceptible	Susceptible	Susceptible	Susceptible	Intermediate	Intermediate	williamson2019
SRR8560043	2017	Australia	2992	Susceptible	Susceptible	Susceptible	Susceptible	Intermediate	Intermediate	williamson2019
SRR8560048	2017	Australia	2992	Susceptible	Susceptible	Susceptible	Susceptible	Intermediate	Intermediate	williamson2019
SRR8560050	2017	Australia	2992	Susceptible	Susceptible	Susceptible	Susceptible	Intermediate	Intermediate	williamson2019
SRR8560058	2017	Australia	2992	Susceptible	Susceptible	Susceptible	Susceptible	Intermediate	Intermediate	williamson2019
SRR8560070	2017	Australia	2992	Susceptible	Susceptible	Susceptible	Susceptible	Intermediate	Intermediate	williamson2019
SRR8560087	2017	Australia	2992	Susceptible	Susceptible	Susceptible	Susceptible	Intermediate	Intermediate	williamson2019
SRR8560117	2017	Australia	2992	Susceptible	Susceptible	Susceptible	Susceptible	Intermediate	Intermediate	williamson2019
SRR8560122	2017	Australia	2992	Susceptible	Susceptible	Susceptible	Susceptible	Intermediate	Intermediate	williamson2019
SRR8560140	2017	Australia	2992	Susceptible	Susceptible	Susceptible	Susceptible	Intermediate	Intermediate	williamson2019
SRR8560149	2017	Australia	2992	Susceptible	Susceptible	Susceptible	Susceptible	Intermediate	Intermediate	williamson2019
SRR8560157	2017	Australia	2992	Susceptible	Susceptible	Susceptible	Susceptible	Intermediate	Intermediate	williamson2019
SRR8560195	2017	Australia	2992	Susceptible	Susceptible	Susceptible	Susceptible	Intermediate	Intermediate	williamson2019
SRR8560218	2017	Australia	2992	Susceptible	Susceptible	Susceptible	Susceptible	Intermediate	Intermediate	williamson2019
SRR8560237	2017	Australia	2992	Susceptible	Susceptible	Susceptible	Susceptible	Intermediate	Intermediate	williamson2019
SRR8560270	2017	Australia	2992	Susceptible	Susceptible	Susceptible	Susceptible	Intermediate	Intermediate	williamson2019
SRR8560292	2017	Australia	2992	Susceptible	Susceptible	Susceptible	Susceptible	Intermediate	Intermediate	williamson2019
SRR8560300	2017	Australia	2992	Susceptible	Susceptible	Susceptible	Susceptible	Intermediate	Intermediate	williamson2019
SRR8560304	2017	Australia	2992	Resistant	Susceptible	Susceptible	Susceptible	Intermediate	Intermediate	williamson2019
SRR8560309	2017	Australia	2992	Susceptible	Susceptible	Susceptible	Susceptible	Intermediate	Intermediate	williamson2019
SRR8560327	2017	Australia	2992	Susceptible	Susceptible	Susceptible	Susceptible	Intermediate	Intermediate	williamson2019
SRR8560329	2017	Australia	2992	Susceptible	Susceptible	Susceptible	Susceptible	Intermediate	Intermediate	williamson2019
SRR8560334	2017	Australia	2992	Susceptible	Susceptible	Susceptible	Susceptible	Intermediate	Intermediate	williamson2019
SRR8560338	2017	Australia	2992	Susceptible	Susceptible	Susceptible	Susceptible	Intermediate	Intermediate	williamson2019
SRR8560347	2017	Australia	2992	Susceptible	Susceptible	Susceptible	Susceptible	Intermediate	Intermediate	williamson2019
SRR8560348	2017	Australia	2992	Susceptible	Susceptible	Susceptible	Susceptible	Intermediate	Intermediate	williamson2019
SRR8560354	2017	Australia	2992	Susceptible	Susceptible	Susceptible	Susceptible	Intermediate	Intermediate	williamson2019
SRR8560357	2017	Australia	2992	Susceptible	Susceptible	Susceptible	Susceptible	Intermediate	Intermediate	williamson2019
SRR8560360	2017	Australia	2992	Susceptible	Susceptible	Susceptible	Susceptible	Intermediate	Intermediate	williamson2019
SRR8560375	2017	Australia	2992	Susceptible	Susceptible	Susceptible	Susceptible	Intermediate	Intermediate	williamson2019
SRR8560376	2017	Australia	2992	Susceptible	Susceptible	Susceptible	Susceptible	Intermediate	Intermediate	williamson2019
SRR8560396	2017	Australia	2992	Susceptible	Susceptible	Susceptible	Susceptible	Intermediate	Intermediate	williamson2019
SRR8560399	2017	Australia	2992	Susceptible	Susceptible	Susceptible	Susceptible	Intermediate	Intermediate	williamson2019
SRR8560418	2017	Australia	2992	Susceptible	Susceptible	Susceptible	Susceptible	Intermediate	Intermediate	williamson2019
SRR8560439	2017	Australia	2992	Susceptible	Susceptible	Susceptible	Susceptible	Intermediate	Intermediate	williamson2019
SRR8560461	2017	Australia	2992	Susceptible	Susceptible	Susceptible	Susceptible	Intermediate	Intermediate	williamson2019
SRR8560472	2017	Australia	2992	Susceptible	Susceptible	Susceptible	Susceptible	Intermediate	Intermediate	williamson2019
SRR8560473	2017	Australia	2992	Susceptible	Susceptible	Susceptible	Susceptible	Intermediate	Intermediate	williamson2019
SRR8560489	2017	Australia	2992	Susceptible	Susceptible	Susceptible	Susceptible	Intermediate	Intermediate	williamson2019
SRR8560490	2017	Australia	2992	Susceptible	Susceptible	Susceptible	Susceptible	Intermediate	Intermediate	williamson2019
SRR8560504	2017	Australia	2992	Susceptible	Susceptible	Susceptible	Susceptible	Intermediate	Intermediate	williamson2019
SRR8560517	2017	Australia	2992	Susceptible	Susceptible	Susceptible	Susceptible	Intermediate	Intermediate	williamson2019
SRR8560529	2017	Australia	2992	Susceptible	Susceptible	Susceptible	Susceptible	Intermediate	Intermediate	williamson2019
SRR8560564	2017	Australia	2992	Susceptible	Susceptible	Susceptible	Susceptible	Intermediate	Intermediate	williamson2019
SRR8560568	2017	Australia	2992	Susceptible	Susceptible	Susceptible	Susceptible	Intermediate	Intermediate	williamson2019
SRR8560581	2017	Australia	2992	Susceptible	Susceptible	Susceptible	Susceptible	Intermediate	Intermediate	williamson2019
SRR8560595	2017	Australia	2992	Susceptible	Susceptible	Susceptible	Susceptible	Intermediate	Intermediate	williamson2019
SRR8566485	2017	Australia	2992	Susceptible	Susceptible	Susceptible	Susceptible	Intermediate	Intermediate	williamson2019
SRR8566491	2017	Australia	2992	Susceptible	Susceptible	Susceptible	Susceptible	Intermediate	Intermediate	williamson2019
SRR8566503	2017	Australia	2992	Susceptible	Susceptible	Susceptible	Susceptible	Intermediate	Intermediate	williamson2019
SRR8566532	2017	Australia	2992	Susceptible	Susceptible	Susceptible	Susceptible	Intermediate	Intermediate	williamson2019
SRR8566535	2017	Australia	2992	Susceptible	Susceptible	Susceptible	Susceptible	Intermediate	Intermediate	williamson2019
SRR8566608	2017	Australia	2992	Susceptible	Susceptible	Susceptible	Susceptible	Intermediate	Intermediate	williamson2019
SRR8566632	2017	Australia	2992	Susceptible	Susceptible	Susceptible	Susceptible	Intermediate	Intermediate	williamson2019
SRR8566665	2017	Australia	2992	Susceptible	Susceptible	Susceptible	Susceptible	Intermediate	Intermediate	williamson2019
SRR8566730	2017	Australia	2992	Susceptible	Susceptible	Susceptible	Susceptible	Intermediate	Intermediate	williamson2019
SRR8566731	2017	Australia	2992	Susceptible	Susceptible	Susceptible	Susceptible	Intermediate	Intermediate	williamson2019
SRR8566752	2017	Australia	2992	Susceptible	Susceptible	Susceptible	Susceptible	Intermediate	Intermediate	williamson2019
SRR8566819	2017	Australia	2992	Susceptible	Susceptible	Susceptible	Susceptible	Intermediate	Intermediate	williamson2019
SRR8566852	2017	Australia	2992	Susceptible	Susceptible	Susceptible	Susceptible	Intermediate	Intermediate	williamson2019
SRR8566854	2017	Australia	2992	Susceptible	Susceptible	Susceptible	Susceptible	Intermediate	Intermediate	williamson2019
SRR8566859	2017	Australia	2992	Susceptible	Susceptible	Susceptible	Susceptible	Intermediate	Intermediate	williamson2019
SRR8566863	2017	Australia	2992	Susceptible	Susceptible	Susceptible	Susceptible	Intermediate	Intermediate	williamson2019
SRR8566878	2017	Australia	2992	Susceptible	Susceptible	Susceptible	Susceptible	Intermediate	Intermediate	williamson2019
SRR8566899	2017	Australia	2992	Susceptible	Susceptible	Susceptible	Susceptible	Intermediate	Intermediate	williamson2019
SRR8566902	2017	Australia	2992	Susceptible	Susceptible	Susceptible	Susceptible	Intermediate	Intermediate	williamson2019
SRR8566920	2017	Australia	2992	Susceptible	Susceptible	Susceptible	Susceptible	Intermediate	Intermediate	williamson2019
SRR8566927	2017	Australia	2992	Susceptible	Susceptible	Susceptible	Susceptible	Intermediate	Intermediate	williamson2019
SRR8566996	2017	Australia	2992	Susceptible	Susceptible	Susceptible	Susceptible	Intermediate	Intermediate	williamson2019
SRR8567002	2017	Australia	2992	Susceptible	Susceptible	Susceptible	Susceptible	Intermediate	Intermediate	williamson2019
SRR8567035	2017	Australia	2992	Susceptible	Susceptible	Susceptible	Susceptible	Intermediate	Intermediate	williamson2019
SRR8567039	2017	Australia	2992	Susceptible	Susceptible	Susceptible	Susceptible	Intermediate	Intermediate	williamson2019
SRR8567080	2017	Australia	2992	Susceptible	Susceptible	Susceptible	Susceptible	Intermediate	Intermediate	williamson2019
SRR8567109	2017	Australia	2992	Susceptible	Susceptible	Susceptible	Susceptible	Intermediate	Intermediate	williamson2019
SRR8567167	2017	Australia	2992	Susceptible	Susceptible	Susceptible	Susceptible	Intermediate	Intermediate	williamson2019
SRR8567185	2017	Australia	2992	Susceptible	Susceptible	Susceptible	Susceptible	Intermediate	Intermediate	williamson2019
SRR8567195	2017	Australia	2992	Susceptible	Susceptible	Susceptible	Susceptible	Intermediate	Intermediate	williamson2019
SRR8567205	2017	Australia	2992	Susceptible	Susceptible	Susceptible	Susceptible	Intermediate	Intermediate	williamson2019
SRR8567213	2017	Australia	2992	Susceptible	Susceptible	Susceptible	Susceptible	Intermediate	Intermediate	williamson2019
SRR8567235	2017	Australia	2992	Susceptible	Susceptible	Susceptible	Susceptible	Intermediate	Intermediate	williamson2019
SRR8567240	2017	Australia	2992	Susceptible	Susceptible	Susceptible	Susceptible	Intermediate	Intermediate	williamson2019
SRR8567257	2017	Australia	2992	Susceptible	Susceptible	Susceptible	Susceptible	Intermediate	Intermediate	williamson2019
SRR8567262	2017	Australia	2992	Susceptible	Susceptible	Susceptible	Susceptible	Intermediate	Intermediate	williamson2019
SRR8567279	2017	Australia	2992	Susceptible	Susceptible	Susceptible	Susceptible	Intermediate	Intermediate	williamson2019
ERR3894197	2018	Norway	2992	Susceptible	Susceptible	Susceptible	Resistant	Intermediate	Resistant	osnes2020
SRR8945022	2019	Brazil	2992	Susceptible	Susceptible	Susceptible	Susceptible	Intermediate	Intermediate
SRR8945036	2019	Brazil	2992	Resistant	Susceptible	Susceptible	Susceptible	Intermediate	Intermediate
SRR8945046	2019	Brazil	2992	Susceptible	Susceptible	Susceptible	Susceptible	Intermediate	Intermediate
SRR8945047	2019	Brazil	2992	Susceptible	Susceptible	Susceptible	Susceptible	Intermediate	Intermediate
SRR8945095	2019	Brazil	2992	Susceptible	Susceptible	Susceptible	Susceptible	Intermediate	Intermediate
SRR8945099	2019	Brazil	2992	Susceptible	Susceptible	Susceptible	Susceptible	Intermediate	Intermediate
SRR8945104	2019	Brazil	2992	Susceptible	Susceptible	Susceptible	Susceptible	Resistant	Intermediate
SRR8945108	2019	Brazil	2992	Susceptible	Susceptible	Susceptible	Susceptible	Intermediate	Intermediate
SRR5801802	2012	Australia	4186	Susceptible	Susceptible	Susceptible	Susceptible	Intermediate	Susceptible	buckley2018
SRR5801803	2012	Australia	4186	Susceptible	Susceptible	Susceptible	Susceptible	Intermediate	Susceptible	buckley2018
SRR5801804	2012	Australia	4186	Susceptible	Susceptible	Susceptible	Susceptible	Intermediate	Susceptible	buckley2018
SRR5801805	2012	Australia	4186	Susceptible	Susceptible	Susceptible	Susceptible	Intermediate	Susceptible	buckley2018
SRR5801806	2012	Australia	4186	Susceptible	Susceptible	Susceptible	Susceptible	Intermediate	Susceptible	buckley2018
SRR5801807	2012	Australia	4186	Susceptible	Susceptible	Susceptible	Susceptible	Intermediate	Susceptible	buckley2018
SRR5801809	2012	Australia	4186	Susceptible	Susceptible	Susceptible	Susceptible	Intermediate	Susceptible	buckley2018
SRR5801810	2012	Australia	4186	Susceptible	Susceptible	Susceptible	Susceptible	Intermediate	Susceptible	buckley2018
SRR5801811	2012	Australia	4186	Susceptible	Susceptible	Susceptible	Susceptible	Intermediate	Susceptible	buckley2018
SRR5801812	2012	Australia	4186	Susceptible	Susceptible	Susceptible	Susceptible	Intermediate	Susceptible	buckley2018
SRR5801813	2012	Australia	4186	Susceptible	Susceptible	Susceptible	Susceptible	Intermediate	Susceptible	buckley2018
SRR5801814	2012	Australia	4186	Susceptible	Susceptible	Susceptible	Susceptible	Intermediate	Susceptible	buckley2018
SRR5801816	2012	Australia	4186	Susceptible	Susceptible	Susceptible	Susceptible	Intermediate	Susceptible	buckley2018
SRR5801817	2012	Australia	4186	Susceptible	Susceptible	Susceptible	Susceptible	Intermediate	Susceptible	buckley2018
SRR5801818	2012	Australia	4186	Susceptible	Susceptible	Susceptible	Susceptible	Intermediate	Susceptible	buckley2018
SRR5801819	2012	Australia	4186	Susceptible	Susceptible	Susceptible	Susceptible	Intermediate	Susceptible	buckley2018
SRR5801820	2012	Australia	4186	Susceptible	Susceptible	Susceptible	Susceptible	Intermediate	Susceptible	buckley2018
SRR5801842	2012	Australia	4186	Susceptible	Susceptible	Susceptible	Susceptible	Intermediate	Susceptible	buckley2018
SRR5801843	2012	Australia	4186	Susceptible	Susceptible	Susceptible	Susceptible	Intermediate	Susceptible	buckley2018
SRR5801844	2012	Australia	4186	Susceptible	Susceptible	Susceptible	Susceptible	Intermediate	Susceptible	buckley2018
SRR5801845	2012	Australia	4186	Susceptible	Susceptible	Susceptible	Susceptible	Intermediate	Susceptible	buckley2018
SRR5801846	2012	Australia	4186	Susceptible	Susceptible	Susceptible	Susceptible	Intermediate	Susceptible	buckley2018
SRR5801847	2012	Australia	4186	Susceptible	Susceptible	Susceptible	Susceptible	Intermediate	Susceptible	buckley2018
SRR5801848	2012	Australia	4186	Susceptible	Susceptible	Susceptible	Susceptible	Intermediate	Susceptible	buckley2018
SRR5801849	2012	Australia	4186	Susceptible	Susceptible	Susceptible	Susceptible	Intermediate	Susceptible	buckley2018
SRR5801850	2012	Australia	4186	Susceptible	Susceptible	Susceptible	Susceptible	Intermediate	Susceptible	buckley2018
SRR5801851	2012	Australia	4186	Susceptible	Susceptible	Susceptible	Susceptible	Intermediate	Susceptible	buckley2018
SRR5801862	2012	Australia	4186	Susceptible	Susceptible	Susceptible	Susceptible	Intermediate	Susceptible	buckley2018
SRR5801863	2012	Australia	4186	Susceptible	Susceptible	Susceptible	Susceptible	Intermediate	Susceptible	buckley2018
SRR5801865	2012	Australia	4186	Susceptible	Susceptible	Susceptible	Susceptible	Intermediate	Susceptible	buckley2018
SRR5801866	2012	Australia	4186	Susceptible	Susceptible	Susceptible	Susceptible	Intermediate	Susceptible	buckley2018
SRR5801867	2012	Australia	4186	Susceptible	Susceptible	Susceptible	Susceptible	Intermediate	Susceptible	buckley2018
SRR5801868	2012	Australia	4186	Susceptible	Susceptible	Susceptible	Susceptible	Intermediate	Susceptible	buckley2018
SRR5801869	2012	Australia	4186	Susceptible	Susceptible	Susceptible	Susceptible	Intermediate	Susceptible	buckley2018
SRR5801870	2012	Australia	4186	Susceptible	Susceptible	Susceptible	Susceptible	Intermediate	Susceptible	buckley2018
SRR5801871	2012	Australia	4186	Susceptible	Susceptible	Susceptible	Susceptible	Intermediate	Susceptible	buckley2018
SRR5801876	2012	Australia	4186	Susceptible	Susceptible	Susceptible	Susceptible	Intermediate	Susceptible	buckley2018
SRR5801877	2012	Australia	4186	Susceptible	Susceptible	Susceptible	Susceptible	Intermediate	Susceptible	buckley2018
SRR5801878	2012	Australia	4186	Susceptible	Susceptible	Susceptible	Susceptible	Intermediate	Susceptible	buckley2018
SRR5801879	2012	Australia	4186	Susceptible	Susceptible	Susceptible	Susceptible	Intermediate	Susceptible	buckley2018
SRR5801880	2012	Australia	4186	Susceptible	Susceptible	Susceptible	Susceptible	Intermediate	Susceptible	buckley2018
SRR5801881	2012	Australia	4186	Susceptible	Susceptible	Susceptible	Susceptible	Intermediate	Susceptible	buckley2018
SRR5801882	2012	Australia	4186	Susceptible	Susceptible	Susceptible	Susceptible	Intermediate	Susceptible	buckley2018
SRR5801883	2012	Australia	4186	Susceptible	Susceptible	Susceptible	Susceptible	Intermediate	Susceptible	buckley2018
SRR5801884	2012	Australia	4186	Susceptible	Susceptible	Susceptible	Susceptible	Intermediate	Susceptible	buckley2018
SRR5801885	2012	Australia	4186	Susceptible	Susceptible	Susceptible	Susceptible	Intermediate	Susceptible	buckley2018
SRR5801886	2012	Australia	4186	Susceptible	Susceptible	Susceptible	Susceptible	Intermediate	Susceptible	buckley2018
SRR5801888	2012	Australia	4186	Susceptible	Susceptible	Susceptible	Susceptible	Intermediate	Susceptible	buckley2018
SRR5801889	2012	Australia	4186	Susceptible	Susceptible	Susceptible	Susceptible	Intermediate	Susceptible	buckley2018
SRR5801890	2012	Australia	4186	Susceptible	Susceptible	Susceptible	Susceptible	Intermediate	Susceptible	buckley2018
SRR5801891	2012	Australia	4186	Susceptible	Susceptible	Susceptible	Susceptible	Intermediate	Susceptible	buckley2018
SRR5801892	2012	Australia	4186	Susceptible	Susceptible	Susceptible	Susceptible	Intermediate	Susceptible	buckley2018
SRR5801893	2012	Australia	4186	Susceptible	Susceptible	Susceptible	Susceptible	Intermediate	Susceptible	buckley2018
SRR5801894	2012	Australia	4186	Susceptible	Susceptible	Susceptible	Susceptible	Intermediate	Susceptible	buckley2018
ECDC_SE13_096	2013	Sweden	4186	Susceptible	Susceptible	Susceptible	Susceptible	Intermediate	Susceptible	EuroGASP2013
ERR3577355	2013	United Kingdom	4186	Susceptible	Susceptible	Susceptible	Susceptible	Intermediate	Susceptible	town2020
ERR3579072	2014	United Kingdom	4186	Susceptible	Susceptible	Susceptible	Susceptible	Intermediate	Susceptible	town2020
SRR3350090	2014	United Kingdom	4186	Susceptible	Susceptible	Susceptible	Susceptible	Intermediate	Susceptible	deSilva2016
SRR3350146	2014	United Kingdom	4186	Susceptible	Susceptible	Susceptible	Susceptible	Intermediate	Susceptible	deSilva2016
SRR3350214	2014	United Kingdom	4186	Susceptible	Susceptible	Susceptible	Susceptible	Intermediate	Susceptible	deSilva2016
SRR3350225	2014	United Kingdom	4186	Susceptible	Susceptible	Susceptible	Susceptible	Intermediate	Susceptible	deSilva2016
SRR5801821	2014	Australia	4186	Susceptible	Susceptible	Susceptible	Susceptible	Intermediate	Susceptible	buckley2018
SRR5801822	2014	Australia	4186	Susceptible	Susceptible	Susceptible	Susceptible	Intermediate	Susceptible	buckley2018
SRR5801823	2014	Australia	4186	Susceptible	Susceptible	Susceptible	Susceptible	Intermediate	Susceptible	buckley2018
SRR5801824	2014	Australia	4186	Susceptible	Susceptible	Susceptible	Susceptible	Intermediate	Susceptible	buckley2018
SRR5801825	2014	Australia	4186	Susceptible	Susceptible	Susceptible	Susceptible	Intermediate	Susceptible	buckley2018
SRR5801826	2014	Australia	4186	Susceptible	Susceptible	Susceptible	Susceptible	Intermediate	Susceptible	buckley2018
SRR5801827	2014	Australia	4186	Susceptible	Susceptible	Susceptible	Susceptible	Intermediate	Susceptible	buckley2018
SRR5801828	2014	Australia	4186	Susceptible	Susceptible	Susceptible	Susceptible	Intermediate	Susceptible	buckley2018
SRR5801829	2014	Australia	4186	Susceptible	Susceptible	Susceptible	Susceptible	Intermediate	Susceptible	buckley2018
SRR5801830	2014	Australia	4186	Susceptible	Susceptible	Susceptible	Susceptible	Intermediate	Susceptible	buckley2018
SRR5801831	2014	Australia	4186	Susceptible	Susceptible	Susceptible	Susceptible	Intermediate	Susceptible	buckley2018
SRR5801832	2014	Australia	4186	Susceptible	Susceptible	Susceptible	Susceptible	Intermediate	Susceptible	buckley2018
SRR5801833	2014	Australia	4186	Susceptible	Susceptible	Susceptible	Susceptible	Intermediate	Susceptible	buckley2018
SRR5801834	2014	Australia	4186	Susceptible	Susceptible	Susceptible	Susceptible	Intermediate	Susceptible	buckley2018
SRR5801835	2014	Australia	4186	Susceptible	Susceptible	Susceptible	Susceptible	Intermediate	Susceptible	buckley2018
SRR5801836	2014	Australia	4186	Susceptible	Susceptible	Susceptible	Susceptible	Intermediate	Susceptible	buckley2018
SRR5801839	2014	Australia	4186	Susceptible	Susceptible	Susceptible	Susceptible	Intermediate	Susceptible	buckley2018
SRR5801840	2014	Australia	4186	Susceptible	Susceptible	Susceptible	Susceptible	Intermediate	Susceptible	buckley2018
SRR5801841	2014	Australia	4186	Susceptible	Susceptible	Susceptible	Susceptible	Intermediate	Susceptible	buckley2018
SRR5801852	2014	Australia	4186	Susceptible	Susceptible	Susceptible	Susceptible	Intermediate	Susceptible	buckley2018
SRR5801853	2014	Australia	4186	Susceptible	Susceptible	Susceptible	Susceptible	Intermediate	Susceptible	buckley2018
SRR5801854	2014	Australia	4186	Susceptible	Susceptible	Susceptible	Susceptible	Intermediate	Susceptible	buckley2018
SRR5801855	2014	Australia	4186	Susceptible	Susceptible	Susceptible	Susceptible	Intermediate	Susceptible	buckley2018
SRR5801857	2014	Australia	4186	Susceptible	Susceptible	Susceptible	Susceptible	Intermediate	Susceptible	buckley2018
SRR5801858	2014	Australia	4186	Susceptible	Susceptible	Susceptible	Susceptible	Intermediate	Susceptible	buckley2018
SRR5801859	2014	Australia	4186	Susceptible	Susceptible	Susceptible	Susceptible	Intermediate	Susceptible	buckley2018
SRR5801860	2014	Australia	4186	Susceptible	Susceptible	Susceptible	Susceptible	Intermediate	Susceptible	buckley2018
SRR5801861	2014	Australia	4186	Susceptible	Susceptible	Susceptible	Susceptible	Intermediate	Susceptible	buckley2018
SRR5801873	2014	Australia	4186	Susceptible	Susceptible	Susceptible	Susceptible	Intermediate	Susceptible	buckley2018
SRR5801874	2014	Australia	4186	Susceptible	Susceptible	Susceptible	Susceptible	Intermediate	Susceptible	buckley2018
SRR5801875	2014	Australia	4186	Susceptible	Susceptible	Susceptible	Susceptible	Intermediate	Susceptible	buckley2018
SRR5827042	2014	New Zealand	4186	Susceptible	Susceptible	Susceptible	Susceptible	Intermediate	Susceptible	lee2018
SRR5827126	2014	New Zealand	4186	Susceptible	Susceptible	Resistant	Susceptible	Intermediate	Susceptible	lee2018
SRR5827151	2014	New Zealand	4186	Susceptible	Susceptible	Susceptible	Susceptible	Intermediate	Susceptible	lee2018
SRR5827186	2014	New Zealand	4186	Susceptible	Susceptible	Susceptible	Susceptible	Intermediate	Susceptible	lee2018
SRR5827207	2014	New Zealand	4186	Susceptible	Susceptible	Susceptible	Susceptible	Intermediate	Susceptible	lee2018
SRR5827213	2014	New Zealand	4186	Susceptible	Susceptible	Susceptible	Susceptible	Intermediate	Susceptible	lee2018
SRR5827217	2014	New Zealand	4186	Susceptible	Susceptible	Susceptible	Susceptible	Intermediate	Susceptible	lee2018
SRR5827235	2014	New Zealand	4186	Susceptible	Susceptible	Susceptible	Susceptible	Intermediate	Susceptible	lee2018
SRR5827240	2014	New Zealand	4186	Susceptible	Susceptible	Susceptible	Susceptible	Intermediate	Susceptible	lee2018
SRR5827255	2014	New Zealand	4186	Susceptible	Susceptible	Susceptible	Susceptible	Intermediate	Susceptible	lee2018
SRR5827275	2014	New Zealand	4186	Susceptible	Susceptible	Susceptible	Susceptible	Intermediate	Susceptible	lee2018
SRR5827313	2014	New Zealand	4186	Susceptible	Susceptible	Susceptible	Susceptible	Intermediate	Susceptible	lee2018
SRR5827324	2014	New Zealand	4186	Susceptible	Susceptible	Susceptible	Susceptible	Intermediate	Susceptible	lee2018
DRR124867	2015	Japan	4186	Susceptible	Susceptible	Susceptible	Susceptible	Intermediate	Susceptible	yahara2018
ERR1426749	2015	New Zealand	4186	Susceptible	Susceptible	Resistant	Susceptible	Intermediate	Susceptible	kwong2016
ERR3577311	2015	United Kingdom	4186	Susceptible	Susceptible	Susceptible	Susceptible	Intermediate	Susceptible	town2020
ERR3577553	2015	United Kingdom	4186	Susceptible	Susceptible	Susceptible	Susceptible	Resistant	Intermediate	town2020
ERR3578807	2015	United Kingdom	4186	Susceptible	Susceptible	Susceptible	Susceptible	Intermediate	Intermediate	town2020
SRR5827024	2015	New Zealand	4186	Susceptible	Susceptible	Susceptible	Susceptible	Intermediate	Susceptible	lee2018
SRR5827026	2015	New Zealand	4186	Susceptible	Susceptible	Susceptible	Susceptible	Intermediate	Susceptible	lee2018
SRR5827035	2015	New Zealand	4186	Susceptible	Susceptible	Susceptible	Susceptible	Intermediate	Susceptible	lee2018
SRR5827060	2015	New Zealand	4186	Susceptible	Susceptible	Susceptible	Susceptible	Intermediate	Susceptible	lee2018
SRR5827061	2015	New Zealand	4186	Susceptible	Susceptible	Susceptible	Susceptible	Intermediate	Susceptible	lee2018
SRR5827068	2015	New Zealand	4186	Susceptible	Susceptible	Susceptible	Susceptible	Intermediate	Susceptible	lee2018
SRR5827075	2015	New Zealand	4186	Susceptible	Susceptible	Susceptible	Susceptible	Intermediate	Susceptible	lee2018
SRR5827081	2015	New Zealand	4186	Susceptible	Susceptible	Susceptible	Susceptible	Intermediate	Susceptible	lee2018
SRR5827089	2015	New Zealand	4186	Susceptible	Susceptible	Susceptible	Susceptible	Intermediate	Susceptible	lee2018
SRR5827116	2015	New Zealand	4186	Susceptible	Susceptible	Susceptible	Susceptible	Intermediate	Susceptible	lee2018
SRR5827129	2015	New Zealand	4186	Susceptible	Susceptible	Susceptible	Susceptible	Intermediate	Susceptible	lee2018
SRR5827138	2015	New Zealand	4186	Susceptible	Susceptible	Susceptible	Susceptible	Intermediate	Susceptible	lee2018
SRR5827143	2015	New Zealand	4186	Susceptible	Susceptible	Susceptible	Susceptible	Intermediate	Susceptible	lee2018
SRR5827173	2015	New Zealand	4186	Susceptible	Susceptible	Susceptible	Susceptible	Intermediate	Susceptible	lee2018
SRR5827210	2015	New Zealand	4186	Susceptible	Susceptible	Susceptible	Susceptible	Intermediate	Susceptible	lee2018
SRR5827212	2015	New Zealand	4186	Susceptible	Susceptible	Susceptible	Susceptible	Intermediate	Susceptible	lee2018
SRR5827215	2015	New Zealand	4186	Susceptible	Susceptible	Susceptible	Susceptible	Intermediate	Susceptible	lee2018
SRR5827224	2015	New Zealand	4186	Susceptible	Susceptible	Susceptible	Susceptible	Intermediate	Susceptible	lee2018
SRR5827242	2015	New Zealand	4186	Susceptible	Susceptible	Susceptible	Susceptible	Intermediate	Susceptible	lee2018
SRR5827264	2015	New Zealand	4186	Susceptible	Susceptible	Susceptible	Susceptible	Intermediate	Susceptible	lee2018
SRR5827293	2015	New Zealand	4186	Susceptible	Susceptible	Susceptible	Susceptible	Intermediate	Susceptible	lee2018
SRR5827294	2015	New Zealand	4186	Susceptible	Susceptible	Susceptible	Susceptible	Intermediate	Susceptible	lee2018
SRR5827303	2015	New Zealand	4186	Susceptible	Susceptible	Susceptible	Susceptible	Intermediate	Susceptible	lee2018
SRR5827325	2015	New Zealand	4186	Susceptible	Susceptible	Susceptible	Susceptible	Intermediate	Susceptible	lee2018
SRR5827348	2015	New Zealand	4186	Susceptible	Susceptible	Susceptible	Susceptible	Intermediate	Susceptible	lee2018
SRR5827354	2015	New Zealand	4186	Susceptible	Susceptible	Susceptible	Susceptible	Intermediate	Susceptible	lee2018
SRR5827360	2015	New Zealand	4186	Susceptible	Susceptible	Susceptible	Susceptible	Intermediate	Susceptible	lee2018
SRR5827366	2015	New Zealand	4186	Susceptible	Susceptible	Susceptible	Susceptible	Intermediate	Susceptible	lee2018
SRR5827395	2015	New Zealand	4186	Susceptible	Susceptible	Susceptible	Susceptible	Intermediate	Susceptible	lee2018
SRR5827399	2015	New Zealand	4186	Susceptible	Susceptible	Susceptible	Susceptible	Intermediate	Susceptible	lee2018
SRR5827401	2015	New Zealand	4186	Susceptible	Susceptible	Susceptible	Susceptible	Intermediate	Susceptible	lee2018
ERR3325213	2016	Norway	4186	Susceptible	Susceptible	Susceptible	Susceptible	Intermediate	Susceptible	alfsnes2020
ERR3325227	2016	Norway	4186	Susceptible	Susceptible	Susceptible	Susceptible	Intermediate	Susceptible	alfsnes2020
ERR3325240	2016	Norway	4186	Susceptible	Susceptible	Susceptible	Susceptible	Intermediate	Susceptible	alfsnes2020
ERR3325249	2016	Norway	4186	Susceptible	Susceptible	Susceptible	Susceptible	Intermediate	Susceptible	alfsnes2020
ERR3325254	2016	Norway	4186	Susceptible	Susceptible	Susceptible	Susceptible	Intermediate	Susceptible	alfsnes2020
ERR3325270	2016	Norway	4186	Susceptible	Susceptible	Susceptible	Susceptible	Intermediate	Susceptible	alfsnes2020
ERR3325271	2016	Norway	4186	Susceptible	Susceptible	Susceptible	Susceptible	Intermediate	Susceptible	alfsnes2020
ERR3325292	2016	Norway	4186	Susceptible	Susceptible	Susceptible	Susceptible	Intermediate	Susceptible	alfsnes2020
ERR3325296	2016	Norway	4186	Susceptible	Susceptible	Susceptible	Susceptible	Intermediate	Susceptible	alfsnes2020
ERR3325297	2016	Norway	4186	Susceptible	Susceptible	Susceptible	Susceptible	Intermediate	Susceptible	alfsnes2020
ERR3325301	2016	Norway	4186	Susceptible	Susceptible	Susceptible	Susceptible	Intermediate	Susceptible	alfsnes2020
ERR3325368	2016	Norway	4186	Susceptible	Susceptible	Susceptible	Susceptible	Intermediate	Susceptible	alfsnes2020
ERR3325382	2016	Norway	4186	Susceptible	Susceptible	Susceptible	Susceptible	Resistant	Susceptible	alfsnes2020
ERR3325416	2016	Norway	4186	Susceptible	Susceptible	Susceptible	Susceptible	Intermediate	Susceptible	alfsnes2020
ERR3325421	2016	Norway	4186	Susceptible	Susceptible	Susceptible	Susceptible	Intermediate	Susceptible	alfsnes2020
ERR3325427	2016	Norway	4186	Susceptible	Susceptible	Resistant	Susceptible	Intermediate	Susceptible	alfsnes2020
ERR3325453	2016	Norway	4186	Susceptible	Susceptible	Susceptible	Susceptible	Intermediate	Susceptible	alfsnes2020
ERR3325463	2016	Norway	4186	Susceptible	Susceptible	Resistant	Susceptible	Intermediate	Susceptible	alfsnes2020
ERR3325467	2016	Norway	4186	Susceptible	Susceptible	Susceptible	Susceptible	Intermediate	Susceptible	alfsnes2020
ERR3325487	2016	Norway	4186	Susceptible	Susceptible	Susceptible	Susceptible	Intermediate	Susceptible	alfsnes2020
ERR3325538	2016	Norway	4186	Susceptible	Susceptible	Susceptible	Susceptible	Intermediate	Susceptible	alfsnes2020
ERR3577967	2016	United Kingdom	4186	Susceptible	Susceptible	Susceptible	Susceptible	Intermediate	Susceptible	town2020
ERR3577971	2016	United Kingdom	4186	Susceptible	Susceptible	Susceptible	Susceptible	Intermediate	Susceptible	town2020
ERR3578058	2016	United Kingdom	4186	Susceptible	Susceptible	Susceptible	Susceptible	Intermediate	Susceptible	town2020
ERR3325539	2017	Norway	4186	Susceptible	Susceptible	Susceptible	Susceptible	Intermediate	Susceptible	alfsnes2020
ERR3325542	2017	Norway	4186	Susceptible	Susceptible	Susceptible	Susceptible	Intermediate	Susceptible	alfsnes2020
ERR3325596	2017	Norway	4186	Susceptible	Susceptible	Susceptible	Susceptible	Intermediate	Susceptible	alfsnes2020
ERR3325609	2017	Norway	4186	Susceptible	Susceptible	Susceptible	Susceptible	Intermediate	Susceptible	alfsnes2020
ERR3325625	2017	Norway	4186	Susceptible	Susceptible	Susceptible	Susceptible	Intermediate	Susceptible	alfsnes2020
ERR3325626	2017	Norway	4186	Susceptible	Susceptible	Susceptible	Susceptible	Intermediate	Susceptible	alfsnes2020
ERR3325628	2017	Norway	4186	Susceptible	Susceptible	Susceptible	Susceptible	Intermediate	Susceptible	alfsnes2020
ERR3325639	2017	Norway	4186	Susceptible	Susceptible	Susceptible	Susceptible	Intermediate	Susceptible	alfsnes2020
ERR3325642	2017	Norway	4186	Susceptible	Susceptible	Susceptible	Susceptible	Intermediate	Susceptible	alfsnes2020
ERR3325644	2017	Norway	4186	Susceptible	Susceptible	Susceptible	Susceptible	Intermediate	Susceptible	alfsnes2020
ERR3325653	2017	Norway	4186	Susceptible	Susceptible	Susceptible	Susceptible	Intermediate	Susceptible	alfsnes2020
ERR3325665	2017	Norway	4186	Susceptible	Susceptible	Susceptible	Susceptible	Intermediate	Susceptible	alfsnes2020
ERR3325672	2017	Norway	4186	Susceptible	Susceptible	Susceptible	Susceptible	Intermediate	Susceptible	alfsnes2020
ERR3325686	2017	Norway	4186	Susceptible	Susceptible	Susceptible	Susceptible	Intermediate	Susceptible	alfsnes2020
ERR3325712	2017	Norway	4186	Susceptible	Susceptible	Susceptible	Susceptible	Intermediate	Susceptible	alfsnes2020
ERR3325735	2017	Norway	4186	Susceptible	Susceptible	Susceptible	Susceptible	Intermediate	Susceptible	alfsnes2020
ERR3325772	2017	Norway	4186	Susceptible	Susceptible	Susceptible	Susceptible	Intermediate	Susceptible	alfsnes2020
ERR3325798	2017	Norway	4186	Susceptible	Susceptible	Susceptible	Susceptible	Intermediate	Susceptible	alfsnes2020
ERR3325836	2017	Norway	4186	Susceptible	Susceptible	Susceptible	Susceptible	Intermediate	Susceptible	alfsnes2020
ERR3325861	2017	Norway	4186	Susceptible	Susceptible	Susceptible	Susceptible	Intermediate	Intermediate	alfsnes2020
ERR3325915	2017	Norway	4186	Susceptible	Susceptible	Susceptible	Susceptible	Intermediate	Susceptible	alfsnes2020
ERR3325936	2017	Norway	4186	Susceptible	Susceptible	Susceptible	Susceptible	Intermediate	Susceptible	alfsnes2020
ERR3325955	2017	Norway	4186	Susceptible	Susceptible	Susceptible	Susceptible	Intermediate	Susceptible	alfsnes2020
ERR3325997	2017	Norway	4186	Susceptible	Susceptible	Susceptible	Susceptible	Intermediate	Susceptible	alfsnes2020
ERR3326077	2017	Norway	4186	Susceptible	Susceptible	Susceptible	Susceptible	Intermediate	Susceptible	alfsnes2020
SRR8559189	2017	Australia	4186	Susceptible	Susceptible	Susceptible	Susceptible	Intermediate	Susceptible	williamson2019
SRR8559190	2017	Australia	4186	Susceptible	Susceptible	Susceptible	Susceptible	Intermediate	Susceptible	williamson2019
SRR8559203	2017	Australia	4186	Susceptible	Susceptible	Susceptible	Susceptible	Intermediate	Susceptible	williamson2019
SRR8559206	2017	Australia	4186	Susceptible	Susceptible	Susceptible	Susceptible	Intermediate	Susceptible	williamson2019
SRR8559210	2017	Australia	4186	Susceptible	Susceptible	Susceptible	Susceptible	Intermediate	Susceptible	williamson2019
SRR8559212	2017	Australia	4186	Susceptible	Susceptible	Susceptible	Susceptible	Intermediate	Susceptible	williamson2019
SRR8559255	2017	Australia	4186	Susceptible	Susceptible	Susceptible	Susceptible	Intermediate	Susceptible	williamson2019
SRR8559273	2017	Australia	4186	Susceptible	Susceptible	Susceptible	Susceptible	Intermediate	Susceptible	williamson2019
SRR8559301	2017	Australia	4186	Susceptible	Susceptible	Susceptible	Susceptible	Intermediate	Susceptible	williamson2019
SRR8559302	2017	Australia	4186	Susceptible	Susceptible	Susceptible	Susceptible	Intermediate	Susceptible	williamson2019
SRR8559372	2017	Australia	4186	Susceptible	Susceptible	Susceptible	Susceptible	Intermediate	Susceptible	williamson2019
SRR8559377	2017	Australia	4186	Susceptible	Susceptible	Susceptible	Susceptible	Intermediate	Susceptible	williamson2019
SRR8559403	2017	Australia	4186	Susceptible	Susceptible	Susceptible	Susceptible	Intermediate	Susceptible	williamson2019
SRR8559406	2017	Australia	4186	Susceptible	Susceptible	Susceptible	Susceptible	Intermediate	Susceptible	williamson2019
SRR8559432	2017	Australia	4186	Susceptible	Susceptible	Susceptible	Susceptible	Intermediate	Susceptible	williamson2019
SRR8559454	2017	Australia	4186	Susceptible	Susceptible	Susceptible	Susceptible	Intermediate	Susceptible	williamson2019
SRR8559463	2017	Australia	4186	Susceptible	Susceptible	Susceptible	Susceptible	Intermediate	Susceptible	williamson2019
SRR8559466	2017	Australia	4186	Susceptible	Susceptible	Susceptible	Susceptible	Intermediate	Susceptible	williamson2019
SRR8559487	2017	Australia	4186	Susceptible	Susceptible	Susceptible	Susceptible	Intermediate	Susceptible	williamson2019
SRR8559495	2017	Australia	4186	Susceptible	Susceptible	Susceptible	Susceptible	Intermediate	Susceptible	williamson2019
SRR8559506	2017	Australia	4186	Susceptible	Susceptible	Susceptible	Susceptible	Intermediate	Susceptible	williamson2019
SRR8559518	2017	Australia	4186	Susceptible	Susceptible	Susceptible	Susceptible	Intermediate	Susceptible	williamson2019
SRR8559531	2017	Australia	4186	Susceptible	Susceptible	Susceptible	Susceptible	Intermediate	Susceptible	williamson2019
SRR8559546	2017	Australia	4186	Susceptible	Susceptible	Susceptible	Susceptible	Intermediate	Susceptible	williamson2019
SRR8559565	2017	Australia	4186	Susceptible	Susceptible	Susceptible	Susceptible	Intermediate	Susceptible	williamson2019
SRR8559573	2017	Australia	4186	Susceptible	Susceptible	Susceptible	Susceptible	Intermediate	Susceptible	williamson2019
SRR8559604	2017	Australia	4186	Susceptible	Susceptible	Susceptible	Susceptible	Intermediate	Susceptible	williamson2019
SRR8559626	2017	Australia	4186	Susceptible	Susceptible	Susceptible	Susceptible	Intermediate	Susceptible	williamson2019
SRR8559627	2017	Australia	4186	Susceptible	Susceptible	Susceptible	Susceptible	Intermediate	Susceptible	williamson2019
SRR8559628	2017	Australia	4186	Susceptible	Susceptible	Susceptible	Susceptible	Intermediate	Susceptible	williamson2019
SRR8559629	2017	Australia	4186	Susceptible	Susceptible	Susceptible	Susceptible	Intermediate	Susceptible	williamson2019
SRR8559645	2017	Australia	4186	Susceptible	Susceptible	Susceptible	Susceptible	Intermediate	Susceptible	williamson2019
SRR8559666	2017	Australia	4186	Susceptible	Susceptible	Susceptible	Susceptible	Intermediate	Susceptible	williamson2019
SRR8559678	2017	Australia	4186	Susceptible	Susceptible	Susceptible	Susceptible	Intermediate	Susceptible	williamson2019
SRR8559680	2017	Australia	4186	Susceptible	Susceptible	Susceptible	Susceptible	Intermediate	Susceptible	williamson2019
SRR8559717	2017	Australia	4186	Susceptible	Susceptible	Susceptible	Susceptible	Intermediate	Susceptible	williamson2019
SRR8559732	2017	Australia	4186	Susceptible	Susceptible	Susceptible	Susceptible	Intermediate	Susceptible	williamson2019
SRR8559755	2017	Australia	4186	Susceptible	Susceptible	Susceptible	Susceptible	Intermediate	Susceptible	williamson2019
SRR8559758	2017	Australia	4186	Susceptible	Susceptible	Susceptible	Susceptible	Intermediate	Susceptible	williamson2019
SRR8559797	2017	Australia	4186	Susceptible	Susceptible	Susceptible	Susceptible	Intermediate	Susceptible	williamson2019
SRR8559815	2017	Australia	4186	Susceptible	Susceptible	Susceptible	Susceptible	Intermediate	Susceptible	williamson2019
SRR8559825	2017	Australia	4186	Susceptible	Susceptible	Susceptible	Susceptible	Intermediate	Susceptible	williamson2019
SRR8559857	2017	Australia	4186	Susceptible	Susceptible	Susceptible	Susceptible	Intermediate	Susceptible	williamson2019
SRR8559859	2017	Australia	4186	Susceptible	Susceptible	Susceptible	Susceptible	Intermediate	Susceptible	williamson2019
SRR8559886	2017	Australia	4186	Susceptible	Susceptible	Susceptible	Susceptible	Intermediate	Susceptible	williamson2019
SRR8559890	2017	Australia	4186	Susceptible	Susceptible	Susceptible	Susceptible	Intermediate	Susceptible	williamson2019
SRR8559894	2017	Australia	4186	Susceptible	Susceptible	Susceptible	Susceptible	Intermediate	Susceptible	williamson2019
SRR8559908	2017	Australia	4186	Susceptible	Susceptible	Susceptible	Susceptible	Intermediate	Susceptible	williamson2019
SRR8559919	2017	Australia	4186	Susceptible	Susceptible	Susceptible	Susceptible	Intermediate	Susceptible	williamson2019
SRR8559954	2017	Australia	4186	Susceptible	Susceptible	Susceptible	Susceptible	Intermediate	Susceptible	williamson2019
SRR8560017	2017	Australia	4186	Susceptible	Susceptible	Susceptible	Susceptible	Intermediate	Susceptible	williamson2019
SRR8560047	2017	Australia	4186	Susceptible	Susceptible	Susceptible	Susceptible	Intermediate	Susceptible	williamson2019
SRR8560076	2017	Australia	4186	Susceptible	Susceptible	Susceptible	Susceptible	Intermediate	Susceptible	williamson2019
SRR8560084	2017	Australia	4186	Susceptible	Susceptible	Susceptible	Susceptible	Intermediate	Susceptible	williamson2019
SRR8560093	2017	Australia	4186	Susceptible	Susceptible	Susceptible	Susceptible	Intermediate	Susceptible	williamson2019
SRR8560095	2017	Australia	4186	Susceptible	Susceptible	Susceptible	Susceptible	Intermediate	Susceptible	williamson2019
SRR8560106	2017	Australia	4186	Susceptible	Susceptible	Susceptible	Susceptible	Intermediate	Susceptible	williamson2019
SRR8560141	2017	Australia	4186	Susceptible	Susceptible	Susceptible	Susceptible	Intermediate	Susceptible	williamson2019
SRR8560163	2017	Australia	4186	Susceptible	Susceptible	Susceptible	Susceptible	Intermediate	Susceptible	williamson2019
SRR8560174	2017	Australia	4186	Susceptible	Susceptible	Susceptible	Susceptible	Intermediate	Susceptible	williamson2019
SRR8560196	2017	Australia	4186	Susceptible	Susceptible	Susceptible	Susceptible	Intermediate	Susceptible	williamson2019
SRR8560247	2017	Australia	4186	Susceptible	Susceptible	Susceptible	Susceptible	Intermediate	Susceptible	williamson2019
SRR8560261	2017	Australia	4186	Susceptible	Susceptible	Susceptible	Susceptible	Intermediate	Susceptible	williamson2019
SRR8560307	2017	Australia	4186	Susceptible	Susceptible	Susceptible	Susceptible	Intermediate	Susceptible	williamson2019
SRR8560311	2017	Australia	4186	Resistant	Susceptible	Susceptible	Susceptible	Susceptible	Susceptible	williamson2019
SRR8560333	2017	Australia	4186	Susceptible	Susceptible	Susceptible	Susceptible	Intermediate	Susceptible	williamson2019
SRR8560339	2017	Australia	4186	Susceptible	Susceptible	Susceptible	Susceptible	Intermediate	Susceptible	williamson2019
SRR8560341	2017	Australia	4186	Susceptible	Susceptible	Susceptible	Susceptible	Intermediate	Susceptible	williamson2019
SRR8560383	2017	Australia	4186	Susceptible	Susceptible	Susceptible	Susceptible	Intermediate	Susceptible	williamson2019
SRR8560402	2017	Australia	4186	Susceptible	Susceptible	Susceptible	Susceptible	Intermediate	Susceptible	williamson2019
SRR8560407	2017	Australia	4186	Susceptible	Susceptible	Susceptible	Susceptible	Intermediate	Susceptible	williamson2019
SRR8560416	2017	Australia	4186	Susceptible	Susceptible	Susceptible	Susceptible	Intermediate	Susceptible	williamson2019
SRR8560426	2017	Australia	4186	Susceptible	Susceptible	Susceptible	Susceptible	Intermediate	Susceptible	williamson2019
SRR8560427	2017	Australia	4186	Susceptible	Susceptible	Susceptible	Susceptible	Intermediate	Susceptible	williamson2019
SRR8560436	2017	Australia	4186	Susceptible	Susceptible	Susceptible	Susceptible	Intermediate	Susceptible	williamson2019
SRR8560448	2017	Australia	4186	Susceptible	Susceptible	Susceptible	Susceptible	Intermediate	Susceptible	williamson2019
SRR8560450	2017	Australia	4186	Susceptible	Susceptible	Susceptible	Susceptible	Intermediate	Susceptible	williamson2019
SRR8560474	2017	Australia	4186	Susceptible	Susceptible	Susceptible	Susceptible	Intermediate	Susceptible	williamson2019
SRR8560485	2017	Australia	4186	Susceptible	Susceptible	Susceptible	Susceptible	Intermediate	Susceptible	williamson2019
SRR8560491	2017	Australia	4186	Susceptible	Susceptible	Susceptible	Susceptible	Intermediate	Susceptible	williamson2019
SRR8560497	2017	Australia	4186	Susceptible	Susceptible	Susceptible	Susceptible	Intermediate	Susceptible	williamson2019
SRR8560503	2017	Australia	4186	Susceptible	Susceptible	Susceptible	Susceptible	Intermediate	Susceptible	williamson2019
SRR8560528	2017	Australia	4186	Susceptible	Susceptible	Susceptible	Susceptible	Intermediate	Susceptible	williamson2019
SRR8560565	2017	Australia	4186	Susceptible	Susceptible	Susceptible	Susceptible	Intermediate	Susceptible	williamson2019
SRR8560594	2017	Australia	4186	Susceptible	Susceptible	Susceptible	Susceptible	Intermediate	Susceptible	williamson2019
SRR8566487	2017	Australia	4186	Susceptible	Susceptible	Susceptible	Susceptible	Intermediate	Susceptible	williamson2019
SRR8566498	2017	Australia	4186	Susceptible	Susceptible	Susceptible	Susceptible	Intermediate	Susceptible	williamson2019
SRR8566512	2017	Australia	4186	Susceptible	Susceptible	Susceptible	Susceptible	Intermediate	Susceptible	williamson2019
SRR8566552	2017	Australia	4186	Susceptible	Susceptible	Susceptible	Susceptible	Intermediate	Susceptible	williamson2019
SRR8566556	2017	Australia	4186	Susceptible	Susceptible	Susceptible	Susceptible	Intermediate	Susceptible	williamson2019
SRR8566565	2017	Australia	4186	Susceptible	Susceptible	Susceptible	Susceptible	Intermediate	Susceptible	williamson2019
SRR8566581	2017	Australia	4186	Susceptible	Susceptible	Susceptible	Susceptible	Intermediate	Susceptible	williamson2019
SRR8566589	2017	Australia	4186	Susceptible	Susceptible	Susceptible	Susceptible	Intermediate	Susceptible	williamson2019
SRR8566615	2017	Australia	4186	Susceptible	Susceptible	Susceptible	Susceptible	Intermediate	Susceptible	williamson2019
SRR8566628	2017	Australia	4186	Susceptible	Susceptible	Susceptible	Susceptible	Intermediate	Susceptible	williamson2019
SRR8566641	2017	Australia	4186	Susceptible	Susceptible	Susceptible	Susceptible	Intermediate	Susceptible	williamson2019
SRR8566645	2017	Australia	4186	Susceptible	Susceptible	Susceptible	Susceptible	Intermediate	Susceptible	williamson2019
SRR8566696	2017	Australia	4186	Susceptible	Susceptible	Susceptible	Susceptible	Intermediate	Susceptible	williamson2019
SRR8566705	2017	Australia	4186	Susceptible	Susceptible	Susceptible	Susceptible	Intermediate	Susceptible	williamson2019
SRR8566720	2017	Australia	4186	Susceptible	Susceptible	Susceptible	Susceptible	Intermediate	Susceptible	williamson2019
SRR8566721	2017	Australia	4186	Susceptible	Susceptible	Susceptible	Susceptible	Intermediate	Susceptible	williamson2019
SRR8566722	2017	Australia	4186	Susceptible	Susceptible	Susceptible	Susceptible	Intermediate	Susceptible	williamson2019
SRR8566734	2017	Australia	4186	Susceptible	Susceptible	Susceptible	Susceptible	Intermediate	Susceptible	williamson2019
SRR8566756	2017	Australia	4186	Susceptible	Susceptible	Susceptible	Susceptible	Intermediate	Susceptible	williamson2019
SRR8566757	2017	Australia	4186	Susceptible	Susceptible	Susceptible	Susceptible	Intermediate	Susceptible	williamson2019
SRR8566763	2017	Australia	4186	Susceptible	Susceptible	Susceptible	Susceptible	Intermediate	Susceptible	williamson2019
SRR8566764	2017	Australia	4186	Susceptible	Susceptible	Susceptible	Susceptible	Intermediate	Susceptible	williamson2019
SRR8566768	2017	Australia	4186	Susceptible	Susceptible	Susceptible	Susceptible	Intermediate	Susceptible	williamson2019
SRR8566795	2017	Australia	4186	Susceptible	Susceptible	Susceptible	Susceptible	Intermediate	Susceptible	williamson2019
SRR8566797	2017	Australia	4186	Susceptible	Susceptible	Susceptible	Susceptible	Intermediate	Susceptible	williamson2019
SRR8566807	2017	Australia	4186	Susceptible	Susceptible	Susceptible	Susceptible	Intermediate	Susceptible	williamson2019
SRR8566820	2017	Australia	4186	Susceptible	Susceptible	Susceptible	Susceptible	Intermediate	Susceptible	williamson2019
SRR8566824	2017	Australia	4186	Susceptible	Susceptible	Susceptible	Susceptible	Intermediate	Susceptible	williamson2019
SRR8566835	2017	Australia	4186	Susceptible	Susceptible	Susceptible	Susceptible	Intermediate	Susceptible	williamson2019
SRR8566853	2017	Australia	4186	Susceptible	Susceptible	Susceptible	Susceptible	Intermediate	Susceptible	williamson2019
SRR8566864	2017	Australia	4186	Susceptible	Susceptible	Susceptible	Susceptible	Intermediate	Susceptible	williamson2019
SRR8566870	2017	Australia	4186	Susceptible	Susceptible	Susceptible	Susceptible	Intermediate	Susceptible	williamson2019
SRR8566941	2017	Australia	4186	Susceptible	Susceptible	Susceptible	Susceptible	Intermediate	Susceptible	williamson2019
SRR8566949	2017	Australia	4186	Susceptible	Susceptible	Susceptible	Susceptible	Intermediate	Susceptible	williamson2019
SRR8566950	2017	Australia	4186	Susceptible	Susceptible	Susceptible	Susceptible	Intermediate	Susceptible	williamson2019
SRR8566960	2017	Australia	4186	Susceptible	Susceptible	Susceptible	Susceptible	Intermediate	Susceptible	williamson2019
SRR8566961	2017	Australia	4186	Susceptible	Susceptible	Susceptible	Susceptible	Intermediate	Susceptible	williamson2019
SRR8566970	2017	Australia	4186	Susceptible	Susceptible	Susceptible	Susceptible	Intermediate	Susceptible	williamson2019
SRR8567005	2017	Australia	4186	Susceptible	Susceptible	Susceptible	Susceptible	Intermediate	Susceptible	williamson2019
SRR8567074	2017	Australia	4186	Susceptible	Susceptible	Susceptible	Susceptible	Intermediate	Susceptible	williamson2019
SRR8567077	2017	Australia	4186	Susceptible	Susceptible	Susceptible	Susceptible	Intermediate	Susceptible	williamson2019
SRR8567078	2017	Australia	4186	Susceptible	Susceptible	Susceptible	Susceptible	Intermediate	Susceptible	williamson2019
SRR8567098	2017	Australia	4186	Susceptible	Susceptible	Susceptible	Susceptible	Intermediate	Susceptible	williamson2019
SRR8567099	2017	Australia	4186	Susceptible	Susceptible	Susceptible	Susceptible	Intermediate	Susceptible	williamson2019
SRR8567112	2017	Australia	4186	Susceptible	Susceptible	Susceptible	Susceptible	Intermediate	Susceptible	williamson2019
SRR8567129	2017	Australia	4186	Susceptible	Susceptible	Susceptible	Susceptible	Intermediate	Susceptible	williamson2019
SRR8567138	2017	Australia	4186	Susceptible	Susceptible	Susceptible	Susceptible	Intermediate	Susceptible	williamson2019
SRR8567177	2017	Australia	4186	Susceptible	Susceptible	Susceptible	Susceptible	Intermediate	Susceptible	williamson2019
SRR8567179	2017	Australia	4186	Susceptible	Susceptible	Susceptible	Susceptible	Intermediate	Susceptible	williamson2019
SRR8567190	2017	Australia	4186	Susceptible	Susceptible	Susceptible	Susceptible	Intermediate	Susceptible	williamson2019
SRR8567191	2017	Australia	4186	Susceptible	Susceptible	Susceptible	Susceptible	Intermediate	Susceptible	williamson2019
SRR8567197	2017	Australia	4186	Susceptible	Susceptible	Susceptible	Susceptible	Intermediate	Susceptible	williamson2019
SRR8567211	2017	Australia	4186	Susceptible	Susceptible	Susceptible	Susceptible	Intermediate	Susceptible	williamson2019
SRR8567216	2017	Australia	4186	Susceptible	Susceptible	Susceptible	Susceptible	Intermediate	Susceptible	williamson2019
SRR8567241	2017	Australia	4186	Susceptible	Susceptible	Susceptible	Susceptible	Intermediate	Susceptible	williamson2019
SRR8567243	2017	Australia	4186	Susceptible	Susceptible	Susceptible	Susceptible	Intermediate	Susceptible	williamson2019
SRR8567260	2017	Australia	4186	Susceptible	Susceptible	Susceptible	Susceptible	Intermediate	Susceptible	williamson2019
SRR8567268	2017	Australia	4186	Susceptible	Susceptible	Susceptible	Susceptible	Intermediate	Susceptible	williamson2019
9355	2016	Russia	228	Susceptible	Susceptible	n/d	Susceptible	Susceptible	Susceptible
9398	2016	Russia	228	Susceptible	Susceptible	n/d	Resistant	Intermediate	Intermediate
10304	2017	Russia	228	Susceptible	Susceptible	n/d	Susceptible	Intermediate	Susceptible
10627	2018	Russia	228	Susceptible	Susceptible	n/d	Susceptible	Susceptible	Susceptible
10628	2018	Russia	228	Susceptible	Susceptible	n/d	Susceptible	Susceptible	Susceptible
10626	2018	Russia	228	Susceptible	Susceptible	n/d	Susceptible	Susceptible	Susceptible
10629	2018	Russia	228	Susceptible	Susceptible	n/d	Susceptible	Susceptible	Susceptible
10620	2018	Russia	228	Susceptible	Susceptible	n/d	Susceptible	Susceptible	Susceptible
10619	2018	Russia	228	Susceptible	Susceptible	n/d	Susceptible	Susceptible	Susceptible
10612	2018	Russia	228	Susceptible	Susceptible	n/d	Susceptible	Susceptible	Susceptible
10613	2018	Russia	228	Susceptible	Susceptible	n/d	Susceptible	Susceptible	Susceptible
10622	2018	Russia	228	Susceptible	Susceptible	n/d	Susceptible	Susceptible	Susceptible
10534	2018	Russia	228	Susceptible	Susceptible	n/d	Susceptible	Susceptible	Susceptible
10618	2018	Russia	228	Susceptible	Susceptible	n/d	Susceptible	Susceptible	Susceptible
10531	2018	Russia	228	Susceptible	Susceptible	n/d	Susceptible	Susceptible	Susceptible
10616	2018	Russia	228	Susceptible	Susceptible	n/d	Susceptible	Susceptible	Susceptible
10617	2018	Russia	228	Susceptible	Susceptible	n/d	Susceptible	Susceptible	Susceptible
10610	2018	Russia	228	Susceptible	Susceptible	n/d	Susceptible	Susceptible	Susceptible
10623	2018	Russia	228	Susceptible	Susceptible	n/d	Susceptible	Susceptible	Susceptible
10611	2018	Russia	228	Susceptible	Susceptible	n/d	Susceptible	Susceptible	Susceptible
10615	2018	Russia	228	Susceptible	Susceptible	n/d	Susceptible	Susceptible	Susceptible
10625	2018	Russia	228	Susceptible	Susceptible	n/d	Susceptible	Susceptible	Susceptible
10614	2018	Russia	228	Susceptible	Susceptible	n/d	Susceptible	Susceptible	Susceptible
10624	2018	Russia	228	Susceptible	Susceptible	n/d	Susceptible	Susceptible	Susceptible
10603	2018	Russia	228	Susceptible	Susceptible	n/d	Susceptible	Susceptible	Susceptible
10814	2019	Russia	228	Susceptible	Susceptible	n/d	Susceptible	Susceptible	Susceptible
10727	2019	Russia	228	Susceptible	Susceptible	n/d	Susceptible	Intermediate	Susceptible
10787	2019	Russia	228	Susceptible	Susceptible	n/d	Susceptible	Intermediate	Susceptible
10704	2019	Russia	228	Susceptible	Susceptible	n/d	Susceptible	Intermediate	Susceptible
10947	2020	Russia	228	Susceptible	Susceptible	n/d	Susceptible	Susceptible	Susceptible
10945	2020	Russia	228	Susceptible	Susceptible	n/d	Susceptible	Susceptible	Susceptible
10959	2020	Russia	228	Susceptible	Susceptible	n/d	Susceptible	Susceptible	Susceptible
10955	2020	Russia	228	Susceptible	Susceptible	n/d	Susceptible	Susceptible	Intermediate
10936	2020	Russia	228	Susceptible	Susceptible	n/d	Susceptible	Intermediate	Susceptible
10978	2020	Russia	228	Susceptible	Susceptible	n/d	Susceptible	Intermediate	Susceptible
10977	2020	Russia	228	Susceptible	Susceptible	n/d	Susceptible	Intermediate	Susceptible
10979	2020	Russia	228	Susceptible	Susceptible	n/d	Susceptible	Intermediate	Susceptible
10940	2020	Russia	228	Susceptible	Susceptible	n/d	Susceptible	Resistant	Resistant
9066	2015	Russia	807	Susceptible	Susceptible	n/d	Susceptible	Susceptible	Susceptible
9060	2015	Russia	807	Susceptible	Susceptible	n/d	Susceptible	Susceptible	Susceptible
9090	2015	Russia	807	Susceptible	Susceptible	n/d	Susceptible	Susceptible	Susceptible
9065	2015	Russia	807	Susceptible	Susceptible	n/d	Susceptible	Susceptible	Susceptible
9026	2015	Russia	807	Susceptible	Susceptible	n/d	Susceptible	Susceptible	Susceptible
9036	2015	Russia	807	Susceptible	Susceptible	n/d	Susceptible	Susceptible	Susceptible
9055	2015	Russia	807	Susceptible	Susceptible	n/d	Susceptible	Intermediate	Susceptible
9088	2015	Russia	807	Susceptible	Susceptible	n/d	Susceptible	Intermediate	Susceptible
9003	2015	Russia	807	Susceptible	Susceptible	n/d	Susceptible	Intermediate	Susceptible
9092	2015	Russia	807	Susceptible	Susceptible	n/d	Susceptible	Intermediate	Susceptible
9208	2016	Russia	807	Susceptible	Susceptible	n/d	Susceptible	Susceptible	Susceptible
9462	2016	Russia	807	Susceptible	Susceptible	n/d	Susceptible	Susceptible	Susceptible
9465	2016	Russia	807	Susceptible	Susceptible	n/d	Susceptible	Susceptible	Susceptible
9224	2016	Russia	807	Susceptible	Susceptible	n/d	Susceptible	Susceptible	Susceptible
9442	2016	Russia	807	Susceptible	Susceptible	n/d	Susceptible	Susceptible	Susceptible
9360	2016	Russia	807	Susceptible	Susceptible	n/d	Susceptible	Susceptible	Susceptible
9303	2016	Russia	807	Susceptible	Susceptible	n/d	Susceptible	Susceptible	Susceptible
9300	2016	Russia	807	Susceptible	Susceptible	n/d	Susceptible	Susceptible	Susceptible
9222	2016	Russia	807	Susceptible	Susceptible	n/d	Susceptible	Susceptible	Susceptible
9234	2016	Russia	807	Susceptible	Susceptible	n/d	Susceptible	Susceptible	Susceptible
9302	2016	Russia	807	Susceptible	Susceptible	n/d	Susceptible	Susceptible	Susceptible
9320	2016	Russia	807	Susceptible	Susceptible	n/d	Susceptible	Susceptible	Susceptible
9211	2016	Russia	807	Susceptible	Susceptible	n/d	Susceptible	Susceptible	Susceptible
9399	2016	Russia	807	Susceptible	Susceptible	n/d	Susceptible	Intermediate	Susceptible
9370	2016	Russia	807	Susceptible	Susceptible	n/d	Susceptible	Intermediate	Susceptible
9323	2016	Russia	807	Susceptible	Susceptible	n/d	Susceptible	Intermediate	Susceptible
9200	2016	Russia	807	Susceptible	Susceptible	n/d	Susceptible	Intermediate	Intermediate
10272	2017	Russia	807	Susceptible	Susceptible	n/d	Susceptible	Susceptible	Susceptible
10242	2017	Russia	807	Susceptible	Susceptible	n/d	Susceptible	Intermediate	Susceptible
10201	2017	Russia	807	Susceptible	Susceptible	n/d	Susceptible	Intermediate	Susceptible
10329	2017	Russia	807	Susceptible	Susceptible	n/d	Susceptible	Intermediate	Susceptible
10330	2017	Russia	807	Susceptible	Susceptible	n/d	Susceptible	Intermediate	Susceptible
10200	2017	Russia	807	Susceptible	Susceptible	n/d	Susceptible	Intermediate	Susceptible
[truncated: 66 more rows]
